# Supplementary material for: Integrated analysis of single-cell and bulk transcriptome reveals hypoxia-induced immunosuppressive microenvironment to predict immunotherapy response in high-grade serous ovarian cancer
Source: Front Pharmacol. 2024 Nov 13;15:1450751. doi: 10.3389/fphar.2024.1450751 (PMC11598517; doi:10.3389/fphar.2024.1450751)
Supplement: Supplementary file 1 [file DataSheet1.zip]

Archive with 6 entries (6 files):
- Table s2.XLSX
- Table s4.XLSX
- Table s5.XLSX
- Table s3.XLSX
- Figure s1 - s2.DOCX
- Table s1.XLSX
