# Supplementary material for: Integrated analysis of single-cell and bulk transcriptome reveals hypoxia-induced immunosuppressive microenvironment to predict immunotherapy response in high-grade serous ovarian cancer
Source: Front Pharmacol. 2024 Nov 13;15:1450751. doi: 10.3389/fphar.2024.1450751 (PMC11598517; doi:10.3389/fphar.2024.1450751)
Supplement: Supplementary file 1 [file DataSheet1.zip › Table s2.XLSX]

## Sheet: cancer hallmarks uniCo
cancer hallmarks	GSE	HR	HR.95L	HR.95H	pvalue
Adipogenesis	GSE13876	4.593	0.046	461.73	0.517
Angiogenesis	GSE13876	3.49	0.262	46.521	0.344
Apoptosis	GSE13876	0.135	0.001	13.771	0.396
Bile_acid_metabolism	GSE13876	0.461	0	554.437	0.831
Cholesterol_homeostasis	GSE13876	8.24	0.07	972.749	0.386
Complement	GSE13876	0.104	0.001	7.792	0.304
DNA_repair	GSE13876	3.979	0.006	2633.75	0.677
EMT	GSE13876	6.139	0.771	48.867	0.086
Fatty_acid_metabolism	GSE13876	14.886	0.043	5161.97	0.365
Cell_cycle	GSE13876	6.951	0.118	409.87	0.351
Glycolysis	GSE13876	9.174	0.026	3297.32	0.46
Hedgehog_signaling	GSE13876	0.479	0.019	12.139	0.656
Heme_metabolism	GSE13876	3.769	0.001	16351.2	0.756
Hypoxia	GSE13876	10.518	0.192	576.107	0.249
IL6_Jak_Stat3_signaling	GSE13876	0.042	0.002	0.861	0.04
Inflammation	GSE13876	0.092	0.006	1.464	0.091
Interferon_alpha_response	GSE13876	0.466	0.082	2.66	0.39
Interferon_gamma_response	GSE13876	0.327	0.041	2.633	0.294
Myc__signaling	GSE13876	4.255	0.044	411.877	0.535
Notch_signaling	GSE13876	296.966	1.68	52479.7	0.031
Oxidative_phosphorylation	GSE13876	1.994	0.042	95.264	0.727
p53_pathway	GSE13876	0.007	0	2.145	0.09
PI3K_AKT_mTOR_signaling	GSE13876	3.599	0.013	989.01	0.655
TGF_beta_signaling	GSE13876	4.967	0.204	121.2	0.325
TNFa_signaling_via_NFkb	GSE13876	0.117	0.009	1.548	0.103
Wnt_beta_catenin_signaling	GSE13876	2.754	0.099	76.63	0.551
Xenobiotic_metabolism	GSE13876	2.706	0.005	1470.77	0.757
ECM	GSE13876	1.84	0.49	6.912	0.366
Autophagy	GSE13876	0.947	0	6647.13	0.99
Adipogenesis	GSE14764	0.238	0	4.64859e+06	0.867
Angiogenesis	GSE14764	24.816	0.011	57442.3	0.417
Apoptosis	GSE14764	1.515	0	38184.6	0.936
Bile_acid_metabolism	GSE14764	0.001	0	1872.77	0.355
Cholesterol_homeostasis	GSE14764	291916	0.332	256767000000	0.072
Complement	GSE14764	2.585	0.003	2224.2	0.783
DNA_repair	GSE14764	29.468	0	5.40232e+06	0.584
EMT	GSE14764	5.188	0.031	868.294	0.529
Fatty_acid_metabolism	GSE14764	0.019	0	6.92768e+06	0.694
Cell_cycle	GSE14764	4.741	0.002	9930.19	0.69
Glycolysis	GSE14764	2619.78	0.013	5.3517e+08	0.207
Hedgehog_signaling	GSE14764	27020.1	1.475	4.9496e+08	0.042
Heme_metabolism	GSE14764	13545.9	0	6.3569e+17	0.554
Hypoxia	GSE14764	755.284	0.008	7.55359e+07	0.259
IL6_Jak_Stat3_signaling	GSE14764	0.759	0.006	104.063	0.913
Inflammation	GSE14764	1.412	0.012	169.115	0.888
Interferon_alpha_response	GSE14764	0.602	0.012	30.414	0.8
Interferon_gamma_response	GSE14764	0.334	0.004	28.775	0.629
Myc__signaling	GSE14764	18.84	0	925331	0.594
Notch_signaling	GSE14764	19.601	0	2.36486e+06	0.618
Oxidative_phosphorylation	GSE14764	677.817	0.001	3.3391e+08	0.33
p53_pathway	GSE14764	0.004	0	7157.37	0.446
PI3K_AKT_mTOR_signaling	GSE14764	0.643	0	1.21501e+06	0.952
TGF_beta_signaling	GSE14764	5.051	0	55273.5	0.733
TNFa_signaling_via_NFkb	GSE14764	0.681	0.008	55.096	0.864
Wnt_beta_catenin_signaling	GSE14764	1726.24	0.098	3.02999e+07	0.135
Xenobiotic_metabolism	GSE14764	0.007	0	22558.5	0.519
ECM	GSE14764	1.444	0.051	40.625	0.829
Autophagy	GSE14764	1.48764e+07	0	1.06e+20	0.274
Adipogenesis	GSE18520	0.837	0.001	630.766	0.958
Angiogenesis	GSE18520	220.279	1.055	45980.4	0.048
Apoptosis	GSE18520	0.385	0	789.763	0.806
Bile_acid_metabolism	GSE18520	1.732	0	87176.1	0.921
Cholesterol_homeostasis	GSE18520	6.047	0.006	6240.59	0.611
Complement	GSE18520	0.016	0	23.107	0.264
DNA_repair	GSE18520	0.496	0.003	92.486	0.793
EMT	GSE18520	34.55	0.837	1425.36	0.062
Fatty_acid_metabolism	GSE18520	0.815	0.003	197.624	0.942
Cell_cycle	GSE18520	14.336	0.054	3809.95	0.35
Glycolysis	GSE18520	67.151	0.004	1.07241e+06	0.394
Hedgehog_signaling	GSE18520	0.464	0	927.607	0.843
Heme_metabolism	GSE18520	0.002	0	2588.7	0.392
Hypoxia	GSE18520	46427.5	0.184	11722911798	0.09
IL6_Jak_Stat3_signaling	GSE18520	0.133	0.001	26.56	0.455
Inflammation	GSE18520	0.528	0.003	106.588	0.813
Interferon_alpha_response	GSE18520	0.239	0.018	3.184	0.279
Interferon_gamma_response	GSE18520	0.16	0.006	4.443	0.28
Myc__signaling	GSE18520	0.44	0.002	119.093	0.774
Notch_signaling	GSE18520	31.545	0.225	4421.79	0.171
Oxidative_phosphorylation	GSE18520	0.293	0.001	124.5	0.691
p53_pathway	GSE18520	1.505	0	55609.5	0.939
PI3K_AKT_mTOR_signaling	GSE18520	0.062	0	249789	0.721
TGF_beta_signaling	GSE18520	6.762	0.057	803.059	0.433
TNFa_signaling_via_NFkb	GSE18520	0.945	0.003	271.154	0.984
Wnt_beta_catenin_signaling	GSE18520	0.03	0	596.623	0.487
Xenobiotic_metabolism	GSE18520	2.654	0	5.99662e+06	0.896
ECM	GSE18520	24.981	1.025	608.917	0.048
Autophagy	GSE18520	0.773	0	1.65648e+06	0.972
Adipogenesis	GSE26712	0.289	0.019	4.379	0.37
Angiogenesis	GSE26712	4.112	0.636	26.601	0.138
Apoptosis	GSE26712	1.511	0.071	31.959	0.791
Bile_acid_metabolism	GSE26712	112.213	0.398	31619.7	0.101
Cholesterol_homeostasis	GSE26712	0.097	0.004	2.335	0.15
Complement	GSE26712	1.251	0.061	25.552	0.884
DNA_repair	GSE26712	0.104	0.005	2.309	0.153
EMT	GSE26712	3.637	0.742	17.822	0.111
Fatty_acid_metabolism	GSE26712	0.171	0.006	5.174	0.31
Cell_cycle	GSE26712	0.253	0.013	4.943	0.365
Glycolysis	GSE26712	0.045	0.001	2.184	0.117
Hedgehog_signaling	GSE26712	440.392	9.875	19640.2	0.002
Heme_metabolism	GSE26712	79.961	0.008	809746	0.352
Hypoxia	GSE26712	4.498	0.162	124.983	0.375
IL6_Jak_Stat3_signaling	GSE26712	1.085	0.08	14.746	0.951
Inflammation	GSE26712	0.973	0.075	12.681	0.984
Interferon_alpha_response	GSE26712	0.268	0.06	1.203	0.086
Interferon_gamma_response	GSE26712	0.346	0.056	2.157	0.256
Myc__signaling	GSE26712	0.282	0.045	1.779	0.178
Notch_signaling	GSE26712	0.55	0.011	28.077	0.766
Oxidative_phosphorylation	GSE26712	0.276	0.034	2.235	0.227
p53_pathway	GSE26712	1.24	0.02	75.717	0.918
PI3K_AKT_mTOR_signaling	GSE26712	0.539	0.002	146.715	0.829
TGF_beta_signaling	GSE26712	4.732	0.402	55.758	0.217
TNFa_signaling_via_NFkb	GSE26712	2.659	0.41	17.227	0.305
Wnt_beta_catenin_signaling	GSE26712	16.203	0.233	1129.24	0.198
Xenobiotic_metabolism	GSE26712	34.94	0.131	9291.3	0.212
ECM	GSE26712	1.544	0.429	5.559	0.506
Autophagy	GSE26712	0.684	0.002	205.999	0.896
Adipogenesis	TCGA.OV	4.413	0.031	626.372	0.557
Angiogenesis	TCGA.OV	1.371	0.329	5.717	0.665
Apoptosis	TCGA.OV	1.936	0.084	44.594	0.68
Bile_acid_metabolism	TCGA.OV	0.259	0.004	18.53	0.535
Cholesterol_homeostasis	TCGA.OV	9.936	0.404	244.327	0.16
Complement	TCGA.OV	0.977	0.106	8.971	0.984
DNA_repair	TCGA.OV	0.016	0	2.035	0.095
EMT	TCGA.OV	2.228	0.711	6.98	0.169
Fatty_acid_metabolism	TCGA.OV	0.204	0.003	13.466	0.457
Cell_cycle	TCGA.OV	1.204	0.069	20.879	0.899
Glycolysis	TCGA.OV	2.645	0.026	270.121	0.68
Hedgehog_signaling	TCGA.OV	4.953	0.747	32.821	0.097
Heme_metabolism	TCGA.OV	4.962	0.006	3947.38	0.638
Hypoxia	TCGA.OV	13.317	0.732	242.168	0.08
IL6_Jak_Stat3_signaling	TCGA.OV	0.647	0.169	2.473	0.525
Inflammation	TCGA.OV	1.246	0.329	4.713	0.746
Interferon_alpha_response	TCGA.OV	0.454	0.173	1.191	0.109
Interferon_gamma_response	TCGA.OV	0.5	0.164	1.526	0.223
Myc__signaling	TCGA.OV	0.014	0	1.714	0.082
Notch_signaling	TCGA.OV	2.525	0.288	22.128	0.403
Oxidative_phosphorylation	TCGA.OV	0.179	0.005	6.256	0.342
p53_pathway	TCGA.OV	48.048	0.729	3164.71	0.07
PI3K_AKT_mTOR_signaling	TCGA.OV	1.406	0.004	549.078	0.911
TGF_beta_signaling	TCGA.OV	5.986	0.535	67.007	0.147
TNFa_signaling_via_NFkb	TCGA.OV	2.432	0.601	9.839	0.213
Wnt_beta_catenin_signaling	TCGA.OV	5.216	0.66	41.205	0.117
Xenobiotic_metabolism	TCGA.OV	7.176	0.08	644.538	0.39
ECM	TCGA.OV	1.105	0.443	2.754	0.831
Autophagy	TCGA.OV	40.509	0.142	11579	0.2

## Sheet: cancer hallmarks meta-
cancer hallmarks	HR	HR.95L	HR.95H	pvalue
Hypoxia	12.01	1.85	77.94	0.009
Xenobiotic_metabolism	9.17	0.43	195.69	0.156
Heme_metabolism	8.97	0.1	838.45	0.343
p53_pathway	7.49	0.4	141.22	0.179
Hedgehog_signaling	7.3	1.66	32.14	0.009
Wnt_beta_catenin_signaling	6.18	1.25	30.6	0.026
Autophagy	5.49	0.1	311.52	0.409
TGF_beta_signaling	5.37	1.26	22.83	0.023
Notch_signaling	4.22	0.79	22.56	0.093
EMT	3.45	1.53	7.8	0.003
Angiogenesis	2.75	1	7.56	0.05
Bile_acid_metabolism	2.29	0.08	67.16	0.631
Cholesterol_homeostasis	2.05	0.3	14.24	0.468
ECM	1.52	0.82	2.85	0.186
TNFa_signaling_via_NFkb	1.46	0.55	3.91	0.452
PI3K_AKT_mTOR_signaling	1.39	0.05	37.59	0.843
Cell_cycle	1.32	0.24	7.23	0.75
Apoptosis	1.1	0.15	8.01	0.928
Glycolysis	0.98	0.08	11.91	0.989
Adipogenesis	0.85	0.11	6.41	0.876
Complement	0.83	0.17	4.16	0.82
Inflammation	0.8	0.29	2.27	0.678
IL6_Jak_Stat3_signaling	0.48	0.17	1.37	0.168
Fatty_acid_metabolism	0.43	0.05	3.93	0.457
Myc__signaling	0.41	0.08	2.11	0.289
Interferon_gamma_response	0.4	0.18	0.91	0.029
Oxidative_phosphorylation	0.39	0.08	1.88	0.242
Interferon_alpha_response	0.39	0.2	0.79	0.008
DNA_repair	0.25	0.02	2.85	0.262
