# Supplementary material for: Integrated analysis of single-cell and bulk transcriptome reveals hypoxia-induced immunosuppressive microenvironment to predict immunotherapy response in high-grade serous ovarian cancer
Source: Front Pharmacol. 2024 Nov 13;15:1450751. doi: 10.3389/fphar.2024.1450751 (PMC11598517; doi:10.3389/fphar.2024.1450751)
Supplement: Supplementary file 1 [file DataSheet1.zip › Table s4.XLSX]

## Sheet: Hypoxia. genes. meta analysis
id	HR	HR.95L	HR.95H	pvalue
CITED2	1.188	1.081	1.305	0
ISG20	0.831	0.762	0.905	0
AKAP12	1.184	1.093	1.283	0
TGFB3	1.202	1.086	1.33	0
TMEM45A	1.186	1.09	1.291	0
COL5A1	1.103	1.041	1.169	0.001
DCN	1.106	1.037	1.18	0.002
ARNTL	1.218	1.074	1.38	0.002
SRPX	1.127	1.043	1.217	0.002
IGFBP3	1.147	1.044	1.259	0.004
KIF5A	1.149	1.037	1.273	0.008
ZFP36	1.105	1.027	1.189	0.008
PPP1R3C	1.126	1.031	1.229	0.008
SLC2A3	1.112	1.027	1.205	0.009
ANGPTL4	1.106	1.025	1.194	0.009
LOX	1.097	1.023	1.176	0.01
MIF	0.889	0.811	0.975	0.012
P4HA1	1.154	1.033	1.291	0.012
SDC2	1.104	1.022	1.192	0.012
EGFR	1.138	1.025	1.263	0.015
CDKN1B	1.147	1.027	1.281	0.015
SULT2B1	1.111	1.016	1.216	0.021
KLF7	1.16	1.023	1.316	0.021
TGFBI	1.093	1.012	1.181	0.024
SLC2A1	1.118	1.012	1.236	0.028
PPP1R15A	1.128	1.012	1.257	0.029
DUSP1	1.071	1.007	1.14	0.03
PKP1	1.131	1.01	1.266	0.032
PDK3	1.124	1.009	1.253	0.034
ALDOC	1.092	1.006	1.185	0.034
LXN	1.112	1.008	1.227	0.035
TPBG	1.088	1.004	1.178	0.04
HAS1	1.108	1.001	1.225	0.047
NFIL3	1.117	1.001	1.247	0.047
BCL2	1.115	1.001	1.242	0.049
IRS2	1.102	0.999	1.215	0.052
GBE1	1.14	0.999	1.302	0.052
EP300	1.121	0.993	1.265	0.066
CP	0.943	0.885	1.004	0.068
DDIT4	1.074	0.994	1.16	0.07
SERPINE1	1.055	0.995	1.119	0.074
RORA	1.149	0.986	1.339	0.076
PLAUR	1.093	0.99	1.208	0.079
HIF3A	1.069	0.992	1.152	0.081
GPC1	1.094	0.989	1.21	0.081
NEDD4L	0.893	0.786	1.014	0.082
PHKG1	1.136	0.984	1.312	0.082
JUN	1.091	0.989	1.203	0.082
SLC37A4	0.895	0.789	1.014	0.083
KDELR3	1.091	0.989	1.203	0.083
SLC2A5	1.104	0.986	1.237	0.087
NDST1	1.099	0.986	1.225	0.087
HMOX1	1.082	0.989	1.185	0.087
TKTL1	1.041	0.994	1.09	0.091
TGM2	1.065	0.99	1.147	0.092
BNIP3L	1.095	0.985	1.217	0.094
HOXB9	1.057	0.99	1.127	0.096
PGM1	1.09	0.984	1.207	0.097
CREB1	1.145	0.971	1.349	0.107
ASPH	1.102	0.978	1.241	0.111
ENO2	1.077	0.983	1.179	0.112
FOSL2	1.1	0.978	1.237	0.114
ADORA2B	1.105	0.976	1.251	0.116
BRS3	1.155	0.963	1.385	0.119
VLDLR	1.079	0.98	1.187	0.121
CXCR4	0.937	0.863	1.018	0.123
SAP30	1.095	0.974	1.231	0.129
CSRP2	1.066	0.981	1.158	0.131
CDKN1C	1.055	0.983	1.131	0.14
FBP1	0.936	0.857	1.023	0.144
FOS	1.043	0.985	1.104	0.151
ARNT	1.098	0.965	1.249	0.155
PYGM	1.089	0.967	1.226	0.159
PKLR	1.157	0.936	1.431	0.177
P4HA2	1.082	0.965	1.213	0.177
SCARB1	1.081	0.964	1.213	0.181
CAV1	1.06	0.972	1.157	0.186
GRHPR	0.914	0.798	1.046	0.192
TIPARP	1.083	0.959	1.223	0.198
PGF	1.077	0.96	1.208	0.205
KLF6	1.06	0.968	1.16	0.206
F3	1.053	0.971	1.142	0.211
CHST3	1.066	0.964	1.178	0.213
STC2	1.057	0.967	1.155	0.22
MYH9	1.076	0.956	1.211	0.225
SLC25A1	0.931	0.83	1.045	0.226
IGFBP1	1.068	0.956	1.192	0.244
PAM	1.052	0.965	1.147	0.245
EPAS1	1.056	0.963	1.159	0.247
MXI1	1.071	0.952	1.205	0.252
GCNT2	1.071	0.952	1.205	0.256
HIF1A	1.072	0.95	1.21	0.258
NDST2	1.111	0.925	1.335	0.262
ATP7A	1.078	0.942	1.234	0.276
GALK1	0.932	0.822	1.058	0.276
VEGFA	0.948	0.861	1.044	0.279
ADM	1.044	0.965	1.128	0.284
EPO	0.894	0.728	1.098	0.286
PFKL	1.065	0.947	1.196	0.293
HEXA	0.917	0.779	1.081	0.303
RRAGD	1.053	0.955	1.161	0.303
DDIT3	0.938	0.83	1.06	0.306
UGP2	1.069	0.939	1.217	0.315
PRKCA	1.056	0.948	1.176	0.325
NR3C1	1.06	0.943	1.191	0.327
DPYSL4	0.949	0.855	1.054	0.329
ENO3	0.94	0.827	1.069	0.344
INHA	1.046	0.952	1.149	0.354
SDC3	1.049	0.946	1.163	0.365
NAGK	0.932	0.799	1.087	0.367
HDLBP	1.057	0.936	1.193	0.372
PCK1	0.973	0.916	1.034	0.374
LDHA	0.949	0.845	1.066	0.376
WSB1	1.056	0.934	1.193	0.385
SLC6A6	1.04	0.946	1.144	0.413
CASP6	0.952	0.845	1.072	0.414
IER3	0.969	0.9	1.045	0.415
PLAC8	1.046	0.926	1.181	0.47
GCK	1.033	0.944	1.131	0.476
PDK1	1.037	0.938	1.146	0.481
GPI	1.039	0.933	1.157	0.484
CA12	1.027	0.953	1.106	0.486
HS3ST1	1.04	0.93	1.164	0.488
TNFAIP3	1.033	0.942	1.133	0.492
CCNG2	1.042	0.923	1.176	0.508
PPFIA4	0.963	0.861	1.078	0.516
GYS1	1.044	0.914	1.193	0.523
GAA	0.966	0.865	1.08	0.546
GAPDHS	1.056	0.883	1.264	0.548
PFKP	0.97	0.878	1.072	0.551
XPNPEP1	1.046	0.901	1.216	0.553
ALDOA	0.962	0.847	1.093	0.555
LDHC	0.966	0.861	1.085	0.562
HK2	1.03	0.929	1.142	0.573
BCAN	1.035	0.918	1.166	0.577
TPI1	1.043	0.898	1.211	0.582
COPS5	0.966	0.853	1.095	0.591
HSP90AA1	0.971	0.87	1.084	0.603
ZNF292	1.038	0.901	1.195	0.606
P4HB	0.97	0.862	1.09	0.607
S100A4	0.983	0.919	1.051	0.614
SELENBP1	0.979	0.9	1.064	0.614
PDGFB	0.971	0.866	1.089	0.619
KLHL24	1.029	0.918	1.153	0.629
TPD52	1.026	0.922	1.141	0.635
HSPA5	0.972	0.862	1.095	0.637
EDN2	0.983	0.913	1.058	0.645
GAPDH	0.965	0.829	1.124	0.65
EDN1	0.982	0.905	1.065	0.658
GPC4	0.982	0.904	1.066	0.665
PFKFB3	0.979	0.888	1.08	0.671
NOS3	0.977	0.874	1.092	0.685
SIAH2	1.027	0.903	1.168	0.686
PGK1	0.978	0.875	1.093	0.695
TES	0.979	0.865	1.107	0.732
PPARGC1A	0.979	0.864	1.108	0.732
IDS	1.023	0.895	1.17	0.738
ETS1	1.02	0.907	1.147	0.739
ARNT2	1.015	0.925	1.114	0.754
TPST2	1.02	0.897	1.16	0.764
EFNA1	0.984	0.885	1.094	0.765
HK1	0.982	0.867	1.113	0.778
NDRG1	1.012	0.929	1.103	0.778
ENO1	0.984	0.873	1.11	0.799
ILVBL	0.986	0.87	1.117	0.824
CDKN1A	1.01	0.926	1.101	0.829
ALDOB	0.986	0.856	1.135	0.841
IL6	1.008	0.932	1.089	0.848
GPC3	0.995	0.938	1.056	0.872
VHL	1.008	0.887	1.145	0.904
DTNA	1.005	0.912	1.108	0.914
ANKZF1	0.993	0.874	1.129	0.919
AMPD3	1.006	0.868	1.166	0.933
STC1	1.003	0.917	1.098	0.941
PNRC1	0.995	0.873	1.135	0.942
EFNA3	0.997	0.9	1.104	0.95
SDC4	1.001	0.91	1.102	0.98
ATF3	0.999	0.931	1.073	0.984
CHST2	1.001	0.911	1.099	0.991
