# Supplementary material for: Integrated analysis of single-cell and bulk transcriptome reveals hypoxia-induced immunosuppressive microenvironment to predict immunotherapy response in high-grade serous ovarian cancer
Source: Front Pharmacol. 2024 Nov 13;15:1450751. doi: 10.3389/fphar.2024.1450751 (PMC11598517; doi:10.3389/fphar.2024.1450751)
Supplement: Supplementary file 1 [file DataSheet1.zip › Table s5.XLSX]

## Sheet: hypoxia score
Gene	Coef
CITED2	0.053
DCN	0.011
SULT2B1	0.084
IGFBP3	0.027
TPBG	0.008
MIF	-0.06
PDK3	0.049
CDKN1B	0.048
ISG20	-0.178
LXN	0.017
AKAP12	0.052
ANGPTL4	0.05
KIF5A	0.009
TGFB3	0.011
TMEM45A	0.091
SDC2	-0.027
ZFP36	0.011
ARNTL	0.007

## Sheet: TME score
Cell	Coef
T_cells	-3.001
Macrophages	1.145
Fibroblasts	0.613
Plasma_cells	-0.687
Endothelial_cells	1.059
B_cells	1.167
Epithelial_cells	0.876
