# Supplementary material for: Integrated analysis of single-cell and bulk transcriptome reveals hypoxia-induced immunosuppressive microenvironment to predict immunotherapy response in high-grade serous ovarian cancer
Source: Front Pharmacol. 2024 Nov 13;15:1450751. doi: 10.3389/fphar.2024.1450751 (PMC11598517; doi:10.3389/fphar.2024.1450751)
Supplement: Supplementary file 1 [file DataSheet1.zip › Table s3.XLSX]

## Sheet: Table S3 scRNA-seq.markers
cells	gene	p_val	avg_log2FC	pct.1	pct.2	p_val_adj
T_cells	CCL5	0	2.99232	0.68	0.383	0
T_cells	NKG7	0	2.58768	0.451	0.203	0
T_cells	GZMA	0	2.42837	0.478	0.151	0
T_cells	TRAC	0	2.42706	0.576	0.216	0
T_cells	GZMK	0	2.3755	0.414	0.108	0
T_cells	CD2	0	2.33879	0.537	0.148	0
T_cells	CXCR4	0	2.30804	0.865	0.634	0
T_cells	TRBC1	0	2.29182	0.439	0.189	0
T_cells	CD3D	0	2.26104	0.596	0.226	0
T_cells	CCL4	0	2.17473	0.502	0.437	0
T_cells	CD52	0	2.09276	0.685	0.374	0
T_cells	TRBC2	0	2.05841	0.472	0.194	0
T_cells	CST7	0	2.03411	0.471	0.2	0
T_cells	LTB	0	1.96497	0.37	0.232	0
T_cells	CD7	0	1.93113	0.351	0.099	0
T_cells	ZFP36L2	0	1.89124	0.65	0.521	0
T_cells	IL32	0	1.88717	0.731	0.553	0
T_cells	CD69	0	1.88673	0.378	0.16	0
T_cells	CD3E	0	1.82309	0.396	0.098	0
T_cells	TSC22D3	0	1.79265	0.674	0.541	0
T_cells	BTG1	0	1.79239	0.905	0.768	0
T_cells	IL7R	0	1.78053	0.312	0.124	0
T_cells	TUBA4A	0	1.69099	0.434	0.279	0
T_cells	CTSW	0	1.67838	0.294	0.091	0
T_cells	DUSP4	0	1.67761	0.367	0.164	0
T_cells	HCST	0	1.62987	0.482	0.27	0
T_cells	PTPRC	0	1.6077	0.477	0.247	0
T_cells	DUSP2	0	1.57951	0.498	0.345	0
T_cells	RGCC	0	1.55875	0.514	0.365	0
T_cells	CD8A	0	1.55864	0.255	0.068	0
T_cells	LEPROTL1	0	1.54062	0.415	0.255	0
T_cells	ISG20	0	1.5348	0.399	0.231	0
T_cells	SARAF	0	1.47967	0.607	0.539	0
T_cells	IL2RG	0	1.47111	0.336	0.142	0
T_cells	CORO1A	0	1.46794	0.55	0.355	0
T_cells	LCK	0	1.45028	0.297	0.087	0
T_cells	EVL	0	1.4434	0.398	0.255	0
T_cells	ITM2A	0	1.42279	0.294	0.123	0
T_cells	CREM	0	1.36318	0.489	0.427	0
T_cells	ACAP1	0	1.3077	0.275	0.124	0
T_cells	RGS1	0	1.30364	0.615	0.472	0
T_cells	CYTIP	0	1.28824	0.315	0.16	0
T_cells	SLA	0	1.2842	0.302	0.162	0
T_cells	RAC2	0	1.27007	0.312	0.162	0
T_cells	FYN	0	1.25523	0.271	0.132	0
T_cells	DDIT4	0	1.25085	0.491	0.416	0
T_cells	ARHGDIB	0	1.23047	0.649	0.534	0
T_cells	RPS29	0	1.21991	0.889	0.888	0
T_cells	B2M	0	1.09448	0.99	0.981	0
T_cells	CD48	0	1.07863	0.295	0.161	0
T_cells	HLA-A	0	1.07412	0.94	0.887	0
T_cells	HLA-B	0	1.02977	0.935	0.907	0
T_cells	FYB1	0	1.01502	0.36	0.25	0
T_cells	HLA-C	0	0.979163	0.868	0.827	0
T_cells	HLA-E	0	0.946422	0.674	0.669	0
T_cells	RPL23A	0	0.902666	0.887	0.898	0
T_cells	SRGN	0	0.877014	0.795	0.623	0
T_cells	RPL36AL	0	0.869554	0.683	0.709	0
T_cells	RPS27	0	0.849266	0.965	0.966	0
T_cells	TMSB4X	0	0.839437	0.992	0.989	0
T_cells	MALAT1	0	0.824316	0.997	0.986	0
T_cells	RPS15A	0	0.816065	0.938	0.945	0
T_cells	RPS25	0	0.772158	0.87	0.9	0
T_cells	RPL28	0	0.758511	0.92	0.931	0
T_cells	RPLP2	0	0.711517	0.935	0.951	0
T_cells	EIF1	0	0.636831	0.933	0.938	0
T_cells	RPL34	0	0.634764	0.922	0.931	0
T_cells	RPL38	0	0.634157	0.765	0.803	0
T_cells	RPS28	0	0.621661	0.876	0.908	0
T_cells	FAU	0	0.620455	0.834	0.877	0
T_cells	RPL13	0	0.618581	0.982	0.981	0
T_cells	PABPC1	0	0.610735	0.829	0.871	0
T_cells	RPL39	0	0.58814	0.913	0.928	0
T_cells	SH3BGRL3	0	0.583687	0.738	0.789	0
T_cells	RPL21	0	0.579225	0.937	0.947	0
T_cells	RPL27A	0	0.547576	0.94	0.955	0
T_cells	RPS15	0	0.523393	0.933	0.949	0
T_cells	RPL41	0	0.517612	0.976	0.983	0
T_cells	RPS12	0	0.479084	0.962	0.969	0
T_cells	RPL13A	0	0.476172	0.992	0.992	0
T_cells	H3F3B	0	0.452473	0.9	0.921	0
T_cells	RPL10	0	0.415106	0.992	0.992	0
T_cells	PTMA	0	0.407193	0.969	0.973	0
T_cells	RPS14	0	0.399063	0.961	0.969	0
T_cells	RPL30	0	0.372423	0.899	0.925	0
T_cells	RPL32	0	0.359497	0.94	0.952	0
T_cells	RPS7	0	0.349646	0.889	0.922	0
T_cells	RPL14	0	0.344016	0.893	0.925	0
T_cells	RPL26	0	0.342404	0.921	0.94	0
T_cells	RPL19	0	0.339119	0.954	0.966	0
T_cells	RPS19	0	0.330373	0.964	0.975	0
T_cells	RPS27A	0	0.311724	0.967	0.972	0
T_cells	RPS3	0	0.294599	0.978	0.981	0
T_cells	RPS16	3.57e-296	0.300585	0.907	0.935	8.54e-292
T_cells	SAMSN1	2.45e-280	0.976114	0.305	0.195	5.86e-276
T_cells	RPL36	4.88e-271	0.425148	0.843	0.887	1.16e-266
T_cells	DDX5	1.77e-266	0.726592	0.632	0.711	4.22e-262
T_cells	CD37	8.53e-258	0.901816	0.375	0.284	2.04e-253
T_cells	GMFG	3.36e-255	0.979985	0.368	0.283	8.01e-251
T_cells	LSP1	5.73e-255	1.03185	0.376	0.293	1.37e-250
T_cells	RPL3	1.23e-251	0.263202	0.978	0.981	2.95e-247
T_cells	TNFAIP3	4.24e-246	1.06926	0.407	0.339	1.01e-241
T_cells	ZFP36	1.53e-243	1.2042	0.539	0.56	3.66e-239
T_cells	MT-ND3	5.59e-243	0.430381	0.889	0.927	1.33e-238
T_cells	JUNB	4.86e-241	0.65917	0.762	0.809	1.16e-236
T_cells	RPL18	2.21e-238	0.307152	0.877	0.92	5.28e-234
T_cells	RPS24	5.71e-233	0.273191	0.905	0.936	1.36e-228
T_cells	RPL31	2.01e-231	0.250692	0.867	0.906	4.81e-227
T_cells	BIRC3	8.57e-218	1.1481	0.302	0.217	2.05e-213
T_cells	SRSF7	1.99e-209	0.933249	0.512	0.534	4.74e-205
T_cells	RPL27	1.43e-202	0.421202	0.753	0.834	3.41e-198
T_cells	RPS26	5.26e-195	0.730599	0.661	0.713	1.26e-190
T_cells	TOMM7	4.67e-194	0.556677	0.644	0.703	1.11e-189
T_cells	FAM177A1	4.58e-183	1.2368	0.375	0.347	1.09e-178
T_cells	RBPJ	8.81e-175	0.267946	0.192	0.375	2.11e-170
T_cells	RPS21	1.22e-173	0.391888	0.738	0.807	2.91e-169
T_cells	YPEL5	5.08e-171	1.08865	0.422	0.417	1.21e-166
T_cells	RARRES3	2.32e-164	1.05157	0.377	0.35	5.55e-160
T_cells	CD53	7.21e-159	0.843359	0.298	0.228	1.72e-154
T_cells	RPL24	3.28e-156	0.261754	0.811	0.872	7.83e-152
T_cells	TMA7	2.84e-152	0.538345	0.603	0.677	6.78e-148
T_cells	ELF1	2.89e-151	1.00879	0.313	0.26	6.9e-147
T_cells	STK4	2.19e-149	1.10128	0.304	0.251	5.23e-145
T_cells	CORO1B	1.47e-146	0.265384	0.163	0.315	3.51e-142
T_cells	SPOCK2	8.57e-146	0.967679	0.25	0.184	2.05e-141
T_cells	CALM1	1.29e-135	0.501584	0.624	0.71	3.09e-131
T_cells	S100A4	1.84e-135	0.610035	0.576	0.616	4.41e-131
T_cells	TCF25	8.32e-130	0.26045	0.216	0.392	1.99e-125
T_cells	CCDC107	2.18e-129	0.252781	0.154	0.291	5.21e-125
T_cells	CHMP4A	3.15e-129	0.262374	0.199	0.363	7.53e-125
T_cells	NKTR	5.81e-128	0.251052	0.149	0.281	1.39e-123
T_cells	IK	8.8e-127	0.256733	0.178	0.327	2.1e-122
T_cells	USP16	8.94e-127	0.264001	0.142	0.271	2.14e-122
T_cells	DHX36	1.8e-123	0.286678	0.159	0.296	4.31e-119
T_cells	TAX1BP1	9.06e-122	0.27546	0.172	0.317	2.16e-117
T_cells	SCAF11	5.69e-121	0.270861	0.188	0.341	1.36e-116
T_cells	ITM2C	1.14e-118	0.266993	0.214	0.381	2.73e-114
T_cells	ADAR	1.1e-117	0.274696	0.154	0.284	2.62e-113
T_cells	TNRC6B	5.35e-115	0.259166	0.141	0.262	1.28e-110
T_cells	BCLAF1	4.77e-114	0.295823	0.164	0.3	1.14e-109
T_cells	CASP4	9.47e-114	0.253705	0.181	0.325	2.26e-109
T_cells	DAZAP2	1.04e-113	0.253915	0.217	0.382	2.48e-109
T_cells	SRSF5	1.65e-111	0.760599	0.505	0.588	3.93e-107
T_cells	UBC	1.18e-107	0.327712	0.844	0.905	2.83e-103
T_cells	PTP4A2	1.15e-105	0.259505	0.238	0.413	2.74e-101
T_cells	MSN	2.19e-104	0.25101	0.184	0.323	5.23e-100
T_cells	BCAS2	1.91e-103	0.278847	0.167	0.297	4.56e-99
T_cells	RAP1B	1.41e-102	0.26107	0.264	0.453	3.37e-98
T_cells	MPHOSPH8	3.24e-101	0.319983	0.17	0.302	7.74e-97
T_cells	CCDC12	1.4e-95	0.310643	0.157	0.279	3.34e-91
T_cells	TAF7	1.18e-92	0.324409	0.18	0.313	2.81e-88
T_cells	HNRNPA1	1.11e-91	0.384205	0.668	0.782	2.66e-87
T_cells	LIMD2	4.37e-89	0.937247	0.313	0.292	1.04e-84
T_cells	UBE2S	3.17e-88	0.329297	0.146	0.256	7.58e-84
T_cells	RSL24D1	1.14e-87	0.279818	0.27	0.452	2.73e-83
T_cells	H1FX	2.39e-87	0.319883	0.152	0.264	5.72e-83
T_cells	EEF1D	6.32e-86	0.272655	0.809	0.888	1.51e-81
T_cells	SNHG8	1.5e-84	0.287816	0.251	0.419	3.57e-80
T_cells	SNRPN	6.96e-78	0.252654	0.199	0.33	1.66e-73
T_cells	HNRNPUL1	3.5e-77	0.33203	0.159	0.27	8.35e-73
T_cells	GPSM3	3.05e-74	0.775326	0.305	0.284	7.28e-70
T_cells	IFRD1	2.27e-73	0.356757	0.164	0.274	5.42e-69
T_cells	BRD2	5.94e-73	0.342999	0.232	0.381	1.42e-68
T_cells	CD44	3.53e-69	0.735137	0.368	0.369	8.44e-65
T_cells	AMD1	4.38e-69	0.364559	0.2	0.329	1.05e-64
T_cells	CYTOR	8.07e-69	0.347622	0.233	0.375	1.93e-64
T_cells	APRT	9.1e-68	0.264681	0.322	0.524	2.17e-63
T_cells	DNAJA1	1.61e-66	0.323036	0.329	0.529	3.84e-62
T_cells	N4BP2L2	4.86e-66	0.290757	0.288	0.459	1.16e-61
T_cells	SVIP	2.15e-65	0.355505	0.171	0.28	5.14e-61
T_cells	SRSF2	5.25e-65	0.694902	0.495	0.592	1.25e-60
T_cells	PSMB8	5.7e-65	0.349802	0.236	0.381	1.36e-60
T_cells	PRRC2C	7.87e-65	0.334444	0.278	0.45	1.88e-60
T_cells	SRRM1	1.25e-64	0.344453	0.265	0.43	2.99e-60
T_cells	ARID5A	1.64e-64	0.907779	0.262	0.24	3.92e-60
T_cells	DDX3X	1.43e-61	0.381758	0.24	0.385	3.42e-57
T_cells	TXNIP	9.1e-61	0.992772	0.353	0.362	2.17e-56
T_cells	RAP1A	2.61e-59	0.355116	0.195	0.311	6.24e-55
T_cells	PAXX	7.85e-57	0.419586	0.197	0.316	1.87e-52
T_cells	SYAP1	5.7e-55	0.407011	0.195	0.31	1.36e-50
T_cells	GPBP1	8.06e-53	0.42531	0.194	0.306	1.93e-48
T_cells	MYL12A	1.16e-52	0.46652	0.59	0.705	2.76e-48
T_cells	NCL	2.47e-52	0.308971	0.34	0.533	5.89e-48
T_cells	DDX24	3.88e-52	0.892816	0.364	0.402	9.27e-48
T_cells	C9orf78	2.19e-51	0.414259	0.183	0.29	5.23e-47
T_cells	BTG2	1.25e-50	0.275354	0.243	0.368	2.99e-46
T_cells	EPC1	1.38e-50	0.402741	0.182	0.287	3.31e-46
T_cells	ARID5B	2.92e-50	0.41617	0.24	0.374	6.97e-46
T_cells	SUB1	3.53e-50	0.46411	0.555	0.686	8.42e-46
T_cells	NDUFA3	2.02e-49	0.258681	0.254	0.39	4.82e-45
T_cells	CFLAR	2.36e-49	0.370385	0.186	0.288	5.64e-45
T_cells	PFN1	6.34e-49	0.300786	0.707	0.813	1.51e-44
T_cells	LRRFIP1	2.03e-48	0.338225	0.28	0.432	4.86e-44
T_cells	IFI16	1.96e-45	0.385409	0.242	0.371	4.69e-41
T_cells	RSRP1	1.24e-44	0.449677	0.208	0.32	2.96e-40
T_cells	AES	1.41e-43	0.416105	0.195	0.301	3.36e-39
T_cells	IDS	1.84e-43	0.882994	0.258	0.251	4.4e-39
T_cells	TSTD1	4.92e-43	0.31881	0.219	0.333	1.18e-38
T_cells	SAP18	4.99e-43	0.258984	0.381	0.593	1.19e-38
T_cells	SF1	9.22e-43	0.408512	0.285	0.441	2.2e-38
T_cells	STAT3	2.07e-41	0.44182	0.195	0.298	4.94e-37
T_cells	NOP53	5.89e-40	0.550532	0.496	0.625	1.41e-35
T_cells	CITED2	2.69e-39	0.451744	0.184	0.276	6.42e-35
T_cells	ZNF331	5.3e-39	0.675222	0.334	0.339	1.27e-34
T_cells	PLK3	5.94e-39	0.432919	0.203	0.308	1.42e-34
T_cells	JAK1	6.08e-39	0.470594	0.213	0.326	1.45e-34
T_cells	FXYD5	3.46e-38	0.702068	0.41	0.471	8.26e-34
T_cells	COTL1	5.47e-37	0.578487	0.422	0.461	1.31e-32
T_cells	RPL36A	1.29e-36	0.439368	0.599	0.742	3.09e-32
T_cells	ARID4B	2.72e-28	0.491746	0.204	0.301	6.49e-24
T_cells	GSTK1	6.09e-26	0.484429	0.293	0.439	1.45e-21
T_cells	ARL6IP5	1.09e-24	0.42782	0.311	0.46	2.6e-20
T_cells	SELENOK	2.54e-24	0.620205	0.444	0.548	6.08e-20
T_cells	ANAPC16	2.64e-24	0.384107	0.331	0.499	6.3e-20
T_cells	CYCS	1.92e-23	0.310581	0.376	0.551	4.6e-19
T_cells	NCOR1	2.91e-23	0.537855	0.202	0.294	6.95e-19
T_cells	SON	2.63e-22	0.365396	0.331	0.485	6.28e-18
T_cells	RBM39	3.62e-22	0.345212	0.362	0.539	8.65e-18
T_cells	PRPF38B	4.19e-22	0.53251	0.241	0.349	1e-17
T_cells	UBE2D3	4.75e-22	0.278471	0.406	0.6	1.13e-17
T_cells	45176	1.23e-21	0.422491	0.328	0.485	2.95e-17
T_cells	GSPT1	6.23e-21	0.51666	0.186	0.265	1.49e-16
T_cells	IRF1	9.12e-21	0.773117	0.32	0.358	2.18e-16
T_cells	EEF1B2	9.27e-21	0.280937	0.612	0.758	2.21e-16
T_cells	RBM8A	5.53e-20	0.304054	0.388	0.573	1.32e-15
T_cells	CLK1	1.44e-19	0.505738	0.193	0.271	3.43e-15
T_cells	45178	1.75e-19	0.482128	0.184	0.26	4.17e-15
T_cells	HNRNPDL	7.28e-18	0.265832	0.422	0.62	1.74e-13
T_cells	CIRBP	4.22e-17	0.481053	0.507	0.657	1.01e-12
T_cells	ABRACL	3.12e-16	0.436107	0.196	0.27	7.46e-12
T_cells	PSMB9	6.26e-16	0.634782	0.402	0.488	1.5e-11
T_cells	GYPC	9.34e-16	0.64329	0.332	0.38	2.23e-11
T_cells	LITAF	9.4e-16	0.383136	0.311	0.433	2.25e-11
T_cells	PSME1	8.21e-15	0.458207	0.495	0.642	1.96e-10
T_cells	JUND	2.54e-14	0.321884	0.388	0.548	6.07e-10
T_cells	RBMX	5.92e-14	0.29239	0.418	0.599	1.41e-09
T_cells	CCL4L2	1.12e-13	0.970136	0.198	0.26	2.68e-09
T_cells	RNF213	6.53e-13	0.535097	0.213	0.292	1.56e-08
T_cells	AKAP13	8.36e-12	0.528918	0.262	0.366	2e-07
T_cells	ITGB2	1.3e-11	0.458474	0.293	0.307	3.1e-07
T_cells	VAMP2	8.99e-10	0.73798	0.317	0.381	2.15e-05
T_cells	ANKRD12	1.95e-09	0.748101	0.259	0.292	4.66e-05
T_cells	DNAJB1	2.67e-09	0.651504	0.418	0.513	6.38e-05
T_cells	CKLF	3.93e-09	0.517423	0.224	0.299	9.39e-05
T_cells	PLP2	7.26e-08	0.486184	0.298	0.41	0.001735
T_cells	ID2	1.1e-07	0.626662	0.359	0.419	0.00262137
T_cells	RPL17	1.14e-06	0.523751	0.322	0.448	0.0272311
T_cells	HMGB2	1.35e-06	0.322009	0.257	0.327	0.0323495
T_cells	OCIAD2	1.79e-06	0.53903	0.242	0.322	0.0426662
Macrophages	SPP1	0	3.80913	0.814	0.512	0
Macrophages	C1QB	0	3.29867	0.839	0.414	0
Macrophages	LYZ	0	3.27333	0.748	0.174	0
Macrophages	C1QA	0	3.26696	0.86	0.41	0
Macrophages	TYROBP	0	3.10013	0.922	0.325	0
Macrophages	HLA-DRA	0	2.97881	0.978	0.712	0
Macrophages	C1QC	0	2.91365	0.657	0.133	0
Macrophages	CCL3	0	2.90966	0.666	0.314	0
Macrophages	APOE	0	2.90099	0.773	0.472	0
Macrophages	HLA-DPA1	0	2.87763	0.923	0.548	0
Macrophages	HLA-DRB1	0	2.86248	0.944	0.603	0
Macrophages	FCER1G	0	2.82796	0.882	0.275	0
Macrophages	CD74	0	2.78768	0.981	0.805	0
Macrophages	AIF1	0	2.75372	0.839	0.188	0
Macrophages	CD14	0	2.73879	0.733	0.187	0
Macrophages	APOC1	0	2.73393	0.534	0.201	0
Macrophages	HLA-DPB1	0	2.70629	0.926	0.566	0
Macrophages	G0S2	0	2.66737	0.416	0.095	0
Macrophages	HLA-DQA1	0	2.62597	0.804	0.28	0
Macrophages	RNASE1	0	2.59532	0.65	0.332	0
Macrophages	FTL	0	2.54429	0.999	0.985	0
Macrophages	CXCL8	0	2.48425	0.471	0.13	0
Macrophages	MS4A6A	0	2.48111	0.688	0.104	0
Macrophages	HLA-DRB5	0	2.4718	0.828	0.31	0
Macrophages	C15orf48	0	2.47074	0.564	0.1	0
Macrophages	HLA-DQB1	0	2.43103	0.862	0.361	0
Macrophages	CCL3L1	0	2.36626	0.434	0.156	0
Macrophages	S100A9	0	2.36428	0.452	0.145	0
Macrophages	S100A8	0	2.30743	0.253	0.057	0
Macrophages	PLAUR	0	2.15985	0.702	0.209	0
Macrophages	IL1B	0	2.07965	0.389	0.092	0
Macrophages	MS4A7	0	2.07376	0.582	0.073	0
Macrophages	SAT1	0	2.0591	0.972	0.716	0
Macrophages	PSAP	0	1.98506	0.895	0.54	0
Macrophages	C1orf162	0	1.98398	0.695	0.152	0
Macrophages	CST3	0	1.98041	0.95	0.636	0
Macrophages	FCGR3A	0	1.97453	0.603	0.094	0
Macrophages	GLUL	0	1.97197	0.754	0.33	0
Macrophages	HLA-DMA	0	1.9652	0.75	0.249	0
Macrophages	OLR1	0	1.95848	0.546	0.068	0
Macrophages	NPC2	0	1.94346	0.913	0.545	0
Macrophages	TYMP	0	1.93398	0.803	0.34	0
Macrophages	SGK1	0	1.92048	0.613	0.147	0
Macrophages	CTSB	0	1.91169	0.807	0.436	0
Macrophages	CD68	0	1.85977	0.592	0.123	0
Macrophages	LST1	0	1.85162	0.566	0.079	0
Macrophages	SERPINA1	0	1.81166	0.56	0.087	0
Macrophages	TREM2	0	1.79086	0.482	0.069	0
Macrophages	SPI1	0	1.77917	0.589	0.085	0
Macrophages	CTSS	0	1.75434	0.632	0.166	0
Macrophages	HLA-DMB	0	1.71649	0.586	0.128	0
Macrophages	NAMPT	0	1.70032	0.664	0.228	0
Macrophages	FTH1	0	1.67473	1	0.993	0
Macrophages	FCGR2A	0	1.66379	0.504	0.061	0
Macrophages	LAPTM5	0	1.66273	0.846	0.396	0
Macrophages	MS4A4A	0	1.64056	0.438	0.051	0
Macrophages	SRGN	0	1.63877	0.937	0.617	0
Macrophages	CTSD	0	1.62249	0.77	0.487	0
Macrophages	GRN	0	1.62105	0.786	0.399	0
Macrophages	CTSL	0	1.61296	0.513	0.207	0
Macrophages	CD83	0	1.58907	0.586	0.164	0
Macrophages	GPR183	0	1.58851	0.697	0.28	0
Macrophages	VSIG4	0	1.58497	0.417	0.059	0
Macrophages	RNASE6	0	1.56166	0.517	0.076	0
Macrophages	PLIN2	0	1.50848	0.551	0.247	0
Macrophages	LILRB4	0	1.50231	0.457	0.046	0
Macrophages	C5AR1	0	1.49857	0.392	0.034	0
Macrophages	RGS2	0	1.49096	0.651	0.293	0
Macrophages	BCL2A1	0	1.48894	0.455	0.076	0
Macrophages	GPNMB	0	1.4861	0.438	0.151	0
Macrophages	CTSH	0	1.48539	0.584	0.213	0
Macrophages	CTSZ	0	1.47776	0.662	0.346	0
Macrophages	CXCL3	0	1.4714	0.315	0.138	0
Macrophages	FCGR1A	0	1.45405	0.431	0.046	0
Macrophages	ALOX5AP	0	1.45312	0.616	0.263	0
Macrophages	CAPG	0	1.44866	0.67	0.34	0
Macrophages	AP1S2	0	1.43133	0.562	0.192	0
Macrophages	AREG	0	1.42319	0.413	0.183	0
Macrophages	CFD	0	1.40237	0.347	0.078	0
Macrophages	TNFSF13B	0	1.40011	0.495	0.099	0
Macrophages	TMEM176B	0	1.39422	0.574	0.246	0
Macrophages	KLF4	0	1.39163	0.477	0.149	0
Macrophages	FGL2	0	1.37162	0.438	0.072	0
Macrophages	SOD2	0	1.36797	0.562	0.221	0
Macrophages	CXCL2	0	1.3471	0.453	0.19	0
Macrophages	FCGR2B	0	1.34127	0.391	0.05	0
Macrophages	RNASET2	0	1.32899	0.732	0.389	0
Macrophages	ITGB2	0	1.32398	0.667	0.223	0
Macrophages	HBEGF	0	1.31744	0.399	0.094	0
Macrophages	CYBB	0	1.30544	0.407	0.042	0
Macrophages	PLEK	0	1.3041	0.399	0.049	0
Macrophages	FCGRT	0	1.29279	0.692	0.363	0
Macrophages	INSIG1	0	1.28552	0.381	0.119	0
Macrophages	IFI30	0	1.26163	0.335	0.046	0
Macrophages	ZFAND5	0	1.24962	0.584	0.316	0
Macrophages	ATP1B3	0	1.24262	0.696	0.367	0
Macrophages	CALHM6	0	1.23307	0.347	0.033	0
Macrophages	MAFB	0	1.22717	0.432	0.136	0
Macrophages	CXCL16	0	1.2221	0.478	0.135	0
Macrophages	CLEC7A	0	1.21996	0.375	0.027	0
Macrophages	LY96	0	1.21419	0.412	0.093	0
Macrophages	MNDA	0	1.20979	0.348	0.032	0
Macrophages	MAP3K8	0	1.20824	0.476	0.144	0
Macrophages	SLC11A1	0	1.2066	0.321	0.04	0
Macrophages	NR4A3	0	1.18731	0.383	0.083	0
Macrophages	CD163	0	1.1859	0.296	0.025	0
Macrophages	TREM1	0	1.18535	0.302	0.04	0
Macrophages	IL4I1	0	1.16329	0.326	0.085	0
Macrophages	CSF1R	0	1.16098	0.376	0.04	0
Macrophages	PYCARD	0	1.16048	0.547	0.193	0
Macrophages	LY86	0	1.15323	0.385	0.041	0
Macrophages	VAMP8	0	1.14282	0.738	0.4	0
Macrophages	NR4A2	0	1.13749	0.636	0.299	0
Macrophages	CD86	0	1.1283	0.358	0.034	0
Macrophages	PKIB	0	1.12504	0.288	0.035	0
Macrophages	CYBA	0	1.12216	0.868	0.64	0
Macrophages	IGSF6	0	1.11627	0.312	0.03	0
Macrophages	ASAH1	0	1.11474	0.534	0.254	0
Macrophages	HMOX1	0	1.11437	0.319	0.067	0
Macrophages	CCL4L2	0	1.11268	0.419	0.203	0
Macrophages	YWHAH	0	1.10787	0.55	0.284	0
Macrophages	LIPA	0	1.10592	0.359	0.106	0
Macrophages	THBD	0	1.10406	0.265	0.034	0
Macrophages	MSR1	0	1.0972	0.297	0.028	0
Macrophages	COTL1	0	1.07895	0.712	0.393	0
Macrophages	IFNGR2	0	1.07209	0.435	0.17	0
Macrophages	LGMN	0	1.06852	0.311	0.144	0
Macrophages	CTSC	0	1.0482	0.508	0.228	0
Macrophages	C3AR1	0	1.02182	0.331	0.039	0
Macrophages	CPVL	0	1.01444	0.326	0.084	0
Macrophages	RGS1	0	1.01373	0.807	0.451	0
Macrophages	ADAP2	0	1.00736	0.324	0.046	0
Macrophages	SDCBP	0	1.00478	0.63	0.357	0
Macrophages	IER3	0	1.00038	0.662	0.434	0
Macrophages	RNF130	0	0.999704	0.397	0.122	0
Macrophages	KCTD12	0	0.993246	0.389	0.126	0
Macrophages	OAZ1	0	0.985655	0.928	0.768	0
Macrophages	MFSD1	0	0.979928	0.37	0.103	0
Macrophages	TMEM176A	0	0.975932	0.43	0.185	0
Macrophages	CSTB	0	0.975286	0.673	0.488	0
Macrophages	MARCKS	0	0.974412	0.574	0.305	0
Macrophages	FPR1	0	0.958343	0.275	0.02	0
Macrophages	PHACTR1	0	0.956042	0.27	0.049	0
Macrophages	LGALS9	0	0.949385	0.386	0.109	0
Macrophages	RGS10	0	0.944599	0.579	0.284	0
Macrophages	BASP1	0	0.934115	0.395	0.197	0
Macrophages	RASSF4	0	0.931717	0.317	0.062	0
Macrophages	ARPC1B	0	0.930291	0.686	0.418	0
Macrophages	S100A11	0	0.92631	0.912	0.709	0
Macrophages	PPT1	0	0.923355	0.496	0.234	0
Macrophages	SNX10	0	0.923249	0.332	0.083	0
Macrophages	ATP6V1B2	0	0.922743	0.35	0.087	0
Macrophages	NFKBIA	0	0.921858	0.826	0.605	0
Macrophages	RILPL2	0	0.919533	0.428	0.146	0
Macrophages	CHMP1B	0	0.91755	0.485	0.26	0
Macrophages	GSTO1	0	0.915706	0.606	0.371	0
Macrophages	ELL2	0	0.911938	0.325	0.085	0
Macrophages	NFKB1	0	0.907898	0.344	0.106	0
Macrophages	TPP1	0	0.904434	0.456	0.191	0
Macrophages	HIF1A	0	0.901489	0.411	0.171	0
Macrophages	ID2	0	0.899963	0.624	0.353	0
Macrophages	TSPO	0	0.893932	0.71	0.464	0
Macrophages	LIMS1	0	0.893391	0.476	0.244	0
Macrophages	PLXDC2	0	0.88975	0.37	0.132	0
Macrophages	ATP6V1F	0	0.88968	0.684	0.441	0
Macrophages	FAM49B	0	0.883858	0.529	0.235	0
Macrophages	LITAF	0	0.881174	0.627	0.346	0
Macrophages	44986	0	0.881069	0.272	0.025	0
Macrophages	RAB31	0	0.880812	0.439	0.175	0
Macrophages	SLC16A3	0	0.880641	0.516	0.261	0
Macrophages	LYN	0	0.879815	0.315	0.064	0
Macrophages	CSTA	0	0.866319	0.271	0.046	0
Macrophages	CD300A	0	0.865715	0.285	0.027	0
Macrophages	LAIR1	0	0.862665	0.297	0.035	0
Macrophages	MXD1	0	0.861993	0.264	0.052	0
Macrophages	HAVCR2	0	0.856508	0.321	0.051	0
Macrophages	NEAT1	0	0.846438	0.929	0.726	0
Macrophages	NINJ1	0	0.84588	0.448	0.224	0
Macrophages	REL	0	0.843531	0.571	0.295	0
Macrophages	ZNF331	0	0.842433	0.565	0.288	0
Macrophages	RHOB	0	0.840808	0.478	0.273	0
Macrophages	IL18	0	0.839432	0.275	0.048	0
Macrophages	FABP5	0	0.838027	0.546	0.335	0
Macrophages	GNA13	0	0.835461	0.326	0.085	0
Macrophages	KDM6B	0	0.828716	0.383	0.16	0
Macrophages	HNMT	0	0.820038	0.308	0.08	0
Macrophages	ALDH2	0	0.819977	0.378	0.161	0
Macrophages	BRI3	0	0.806028	0.445	0.288	0
Macrophages	CD4	0	0.801856	0.299	0.047	0
Macrophages	ARPC3	0	0.79591	0.776	0.55	0
Macrophages	CD44	0	0.793293	0.614	0.315	0
Macrophages	ITM2B	0	0.790664	0.841	0.67	0
Macrophages	SAMHD1	0	0.790559	0.378	0.129	0
Macrophages	ATF5	0	0.786749	0.311	0.126	0
Macrophages	CEBPB	0	0.786361	0.52	0.33	0
Macrophages	BLVRB	0	0.783721	0.426	0.242	0
Macrophages	STX11	0	0.77519	0.279	0.047	0
Macrophages	ARRB2	0	0.770761	0.371	0.113	0
Macrophages	ZEB2	0	0.76501	0.413	0.147	0
Macrophages	SMCO4	0	0.76465	0.374	0.177	0
Macrophages	PNRC1	0	0.76386	0.716	0.506	0
Macrophages	DAB2	0	0.761067	0.292	0.128	0
Macrophages	QKI	0	0.760263	0.327	0.128	0
Macrophages	GRB2	0	0.758421	0.418	0.194	0
Macrophages	CREG1	0	0.756844	0.351	0.175	0
Macrophages	MCL1	0	0.75464	0.751	0.504	0
Macrophages	NAGK	0	0.750068	0.385	0.195	0
Macrophages	SLC7A7	0	0.746571	0.255	0.034	0
Macrophages	TFRC	0	0.738435	0.321	0.157	0
Macrophages	ATP6V0B	0	0.734656	0.724	0.476	0
Macrophages	ETS2	0	0.734093	0.262	0.082	0
Macrophages	LAT2	0	0.73031	0.261	0.036	0
Macrophages	UPP1	0	0.729732	0.35	0.14	0
Macrophages	MGAT1	0	0.725492	0.392	0.192	0
Macrophages	TMSB4X	0	0.710931	0.998	0.988	0
Macrophages	FYB1	0	0.709579	0.558	0.223	0
Macrophages	IFI6	0	0.709282	0.58	0.402	0
Macrophages	BNIP3L	0	0.708219	0.405	0.224	0
Macrophages	ABL2	0	0.706865	0.271	0.122	0
Macrophages	HERPUD1	0	0.704597	0.628	0.44	0
Macrophages	RHOG	0	0.702827	0.508	0.279	0
Macrophages	H2AFY	0	0.700361	0.551	0.333	0
Macrophages	EMP3	0	0.698149	0.578	0.381	0
Macrophages	SH3BGRL	0	0.696421	0.553	0.32	0
Macrophages	SH3BGRL3	0	0.694325	0.876	0.751	0
Macrophages	DSE	0	0.693893	0.253	0.061	0
Macrophages	THEMIS2	0	0.693873	0.299	0.093	0
Macrophages	LAP3	0	0.690879	0.412	0.223	0
Macrophages	VAMP5	0	0.68867	0.472	0.295	0
Macrophages	SLC2A3	0	0.685609	0.449	0.242	0
Macrophages	HEXB	0	0.683579	0.369	0.179	0
Macrophages	MEF2C	0	0.682074	0.315	0.11	0
Macrophages	ACTB	0	0.681935	0.992	0.96	0
Macrophages	ARPC5	0	0.677822	0.669	0.451	0
Macrophages	DBI	0	0.674848	0.624	0.412	0
Macrophages	RAC1	0	0.66895	0.842	0.61	0
Macrophages	MAT2A	0	0.667246	0.359	0.192	0
Macrophages	GNAI2	0	0.664332	0.486	0.282	0
Macrophages	TUBA1B	0	0.656915	0.85	0.707	0
Macrophages	PPIF	0	0.656221	0.27	0.121	0
Macrophages	CD53	0	0.655606	0.504	0.193	0
Macrophages	RNF149	0	0.653906	0.364	0.165	0
Macrophages	ARHGAP18	0	0.651084	0.302	0.099	0
Macrophages	CD81	0	0.647544	0.496	0.329	0
Macrophages	ARPC2	0	0.64401	0.824	0.665	0
Macrophages	ATP6V0D1	0	0.642915	0.378	0.193	0
Macrophages	CD84	0	0.636713	0.258	0.051	0
Macrophages	PSME2	0	0.636494	0.668	0.508	0
Macrophages	A2M	0	0.635857	0.37	0.178	0
Macrophages	S100A4	0	0.6342	0.744	0.574	0
Macrophages	EFHD2	0	0.630638	0.321	0.125	0
Macrophages	ACTR2	0	0.626902	0.467	0.276	0
Macrophages	SAMSN1	0	0.626495	0.441	0.181	0
Macrophages	VEGFA	0	0.626378	0.277	0.119	0
Macrophages	RHOA	0	0.621504	0.702	0.515	0
Macrophages	IFNGR1	0	0.612598	0.298	0.115	0
Macrophages	ATP6AP2	0	0.61012	0.479	0.297	0
Macrophages	RNF13	0	0.609589	0.309	0.146	0
Macrophages	HCLS1	0	0.608585	0.383	0.137	0
Macrophages	LCP1	0	0.602503	0.383	0.129	0
Macrophages	EPSTI1	0	0.601768	0.299	0.115	0
Macrophages	LCP2	0	0.600508	0.265	0.06	0
Macrophages	PLSCR1	0	0.599482	0.387	0.188	0
Macrophages	GNAQ	0	0.599118	0.304	0.142	0
Macrophages	SKAP2	0	0.593465	0.302	0.124	0
Macrophages	CEBPD	0	0.587166	0.597	0.387	0
Macrophages	SERPINB1	0	0.584729	0.388	0.212	0
Macrophages	GPX4	0	0.578909	0.742	0.541	0
Macrophages	SYNGR2	0	0.576166	0.415	0.228	0
Macrophages	CFLAR	0	0.569397	0.416	0.223	0
Macrophages	GLRX	0	0.567422	0.328	0.136	0
Macrophages	CCDC88A	0	0.56511	0.25	0.099	0
Macrophages	EVI2B	0	0.562504	0.356	0.131	0
Macrophages	AP2S1	0	0.561936	0.662	0.472	0
Macrophages	VSIR	0	0.54699	0.36	0.179	0
Macrophages	TNFRSF1B	0	0.534834	0.339	0.133	0
Macrophages	TGFBI	0	0.531458	0.455	0.224	0
Macrophages	CELF2	0	0.52113	0.362	0.158	0
Macrophages	SQOR	0	0.514149	0.272	0.101	0
Macrophages	GPSM3	0	0.512261	0.501	0.244	0
Macrophages	MGAT4A	0	0.511673	0.274	0.108	0
Macrophages	GLIPR1	0	0.501205	0.356	0.158	0
Macrophages	CMTM6	0	0.494992	0.532	0.314	0
Macrophages	POMP	0	0.494691	0.754	0.578	0
Macrophages	PFN1	0	0.487157	0.877	0.761	0
Macrophages	B2M	0	0.485172	0.998	0.98	0
Macrophages	DUSP1	0	0.482009	0.846	0.687	0
Macrophages	PFKFB3	0	0.480668	0.25	0.105	0
Macrophages	FXYD5	0	0.470599	0.63	0.414	0
Macrophages	ARHGDIB	0	0.42773	0.751	0.529	0
Macrophages	RAB20	0	0.422719	0.322	0.139	0
Macrophages	GMFG	0	0.350148	0.501	0.267	0
Macrophages	CD37	0	0.311508	0.502	0.27	0
Macrophages	LRRFIP1	2.93e-303	0.542025	0.536	0.354	6.99e-299
Macrophages	STXBP2	9.01e-303	0.661757	0.292	0.145	2.15e-298
Macrophages	DRAM2	4.05e-302	0.57324	0.314	0.164	9.67e-298
Macrophages	HLA-B	9.58e-299	0.259432	0.964	0.905	2.29e-294
Macrophages	PLEKHO1	4.14e-296	0.534697	0.297	0.15	9.9e-292
Macrophages	APLP2	6.11e-295	0.530921	0.496	0.318	1.46e-290
Macrophages	RANBP2	2.74e-293	0.61731	0.296	0.15	6.54e-289
Macrophages	ANXA5	2.58e-286	0.515528	0.546	0.373	6.16e-282
Macrophages	SNX3	3.84e-285	0.530481	0.641	0.465	9.18e-281
Macrophages	PLTP	7.43e-283	1.08397	0.426	0.282	1.77e-278
Macrophages	CD63	7.79e-283	0.405156	0.923	0.746	1.86e-278
Macrophages	UCP2	4.06e-282	0.523841	0.502	0.315	9.69e-278
Macrophages	EVI2A	1.13e-273	0.293861	0.281	0.127	2.69e-269
Macrophages	MOB1A	2.97e-267	0.501628	0.371	0.218	7.1e-263
Macrophages	TAOK3	4.56e-267	0.422133	0.308	0.158	1.09e-262
Macrophages	RTN4	2.71e-258	0.435888	0.624	0.438	6.47e-254
Macrophages	UBE2D3	3.68e-258	0.442562	0.674	0.513	8.8e-254
Macrophages	GABARAP	1.02e-254	0.516238	0.32	0.18	2.44e-250
Macrophages	YBX1	2.45e-251	0.375043	0.861	0.725	5.84e-247
Macrophages	CDC42	1.55e-246	0.501366	0.564	0.403	3.71e-242
Macrophages	PGK1	1.9e-245	0.509813	0.668	0.513	4.54e-241
Macrophages	RAP1A	2.1e-245	0.404898	0.406	0.248	5.02e-241
Macrophages	CARD16	7.38e-240	0.336582	0.307	0.16	1.76e-235
Macrophages	TWF2	3.31e-239	0.430176	0.275	0.144	7.91e-235
Macrophages	PTPN1	7.16e-237	0.444412	0.25	0.124	1.71e-232
Macrophages	DPYSL2	8.33e-236	0.485029	0.29	0.156	1.99e-231
Macrophages	ATP6V0E1	5.88e-234	0.417574	0.76	0.609	1.4e-229
Macrophages	IFI44L	5.77e-231	0.499991	0.287	0.153	1.38e-226
Macrophages	M6PR	3.32e-230	0.421354	0.29	0.156	7.93e-226
Macrophages	C3	3.56e-230	0.415804	0.429	0.271	8.5e-226
Macrophages	LSP1	3.87e-230	0.386214	0.46	0.287	9.24e-226
Macrophages	ICAM1	4.42e-227	0.565665	0.292	0.162	1.06e-222
Macrophages	LGALS3	9.61e-227	0.57619	0.515	0.354	2.3e-222
Macrophages	CKLF	1.44e-225	0.457634	0.399	0.25	3.45e-221
Macrophages	MAP3K2	1.87e-225	0.453172	0.254	0.13	4.47e-221
Macrophages	TPM3	7.42e-225	0.410071	0.604	0.445	1.77e-220
Macrophages	FAM96A	2.89e-224	0.495241	0.309	0.178	6.9e-220
Macrophages	AKR1B1	4.8e-220	0.539116	0.37	0.236	1.15e-215
Macrophages	RAB32	8.93e-217	0.51096	0.295	0.17	2.13e-212
Macrophages	CNPY3	1.34e-215	0.38142	0.495	0.328	3.19e-211
Macrophages	TMSB10	3.25e-215	0.541919	0.979	0.947	7.76e-211
Macrophages	CDKN1A	6.19e-212	0.471571	0.394	0.251	1.48e-207
Macrophages	STAT1	6.96e-212	0.49377	0.347	0.213	1.66e-207
Macrophages	BID	6.69e-210	0.408931	0.272	0.147	1.6e-205
Macrophages	CNDP2	4.98e-206	0.43165	0.279	0.155	1.19e-201
Macrophages	CLIC1	1.15e-204	0.362355	0.769	0.629	2.76e-200
Macrophages	ATP6AP1	1.58e-204	0.47668	0.311	0.186	3.77e-200
Macrophages	DAZAP2	1.35e-201	0.38016	0.455	0.306	3.24e-197
Macrophages	AKR1A1	1.53e-201	0.480621	0.477	0.342	3.66e-197
Macrophages	TNFAIP3	2.7e-199	0.323918	0.497	0.329	6.44e-195
Macrophages	CAP1	4.83e-199	0.421503	0.536	0.392	1.15e-194
Macrophages	MSN	2.27e-198	0.384481	0.4	0.256	5.43e-194
Macrophages	HSD17B11	2.96e-197	0.444475	0.367	0.234	7.08e-193
Macrophages	CAPZA1	4.24e-196	0.432495	0.374	0.239	1.01e-191
Macrophages	GADD45B	2.01e-195	0.363172	0.584	0.424	4.8e-191
Macrophages	H3F3B	9.55e-195	0.314061	0.951	0.907	2.28e-190
Macrophages	ARPC4	8.46e-193	0.429244	0.439	0.304	2.02e-188
Macrophages	LAMP2	1.32e-192	0.500841	0.293	0.175	3.16e-188
Macrophages	CAPZA2	1.9e-190	0.437478	0.413	0.277	4.54e-186
Macrophages	SLC25A5	3.09e-189	0.401666	0.523	0.381	7.38e-185
Macrophages	RAB5C	3.87e-189	0.409175	0.498	0.362	9.25e-185
Macrophages	ARL4A	9.37e-186	0.465254	0.36	0.23	2.24e-181
Macrophages	ATG3	3.54e-185	0.424836	0.301	0.183	8.45e-181
Macrophages	VPS29	3.09e-181	0.417133	0.437	0.307	7.37e-177
Macrophages	S100A10	1.5e-180	0.47212	0.799	0.671	3.58e-176
Macrophages	CFL1	5.1e-179	0.332309	0.921	0.839	1.22e-174
Macrophages	TMEM219	7.44e-176	0.404823	0.485	0.35	1.78e-171
Macrophages	COMT	1.9e-175	0.440783	0.305	0.189	4.53e-171
Macrophages	PRR13	2.15e-172	0.337152	0.539	0.401	5.13e-168
Macrophages	BLOC1S1	5.42e-172	0.386952	0.497	0.368	1.3e-167
Macrophages	PPP1R18	4.21e-168	0.25127	0.288	0.165	1e-163
Macrophages	PRNP	1.16e-167	0.401136	0.267	0.156	2.77e-163
Macrophages	COX4I1	1.3e-163	0.280632	0.851	0.74	3.1e-159
Macrophages	GAPDH	5.85e-162	0.308234	0.986	0.957	1.4e-157
Macrophages	PRDX1	7.27e-162	0.41842	0.788	0.655	1.74e-157
Macrophages	PLEKHB2	2.25e-159	0.367001	0.261	0.155	5.36e-155
Macrophages	RBPJ	1.31e-156	0.324725	0.424	0.298	3.12e-152
Macrophages	REX1BD	1.14e-152	0.314621	0.441	0.314	2.73e-148
Macrophages	TMBIM6	2.11e-151	0.279136	0.669	0.524	5.03e-147
Macrophages	TMBIM4	4.41e-150	0.342127	0.447	0.321	1.05e-145
Macrophages	GSN	8.23e-150	0.42547	0.374	0.26	1.97e-145
Macrophages	ISG15	3.37e-146	0.594005	0.533	0.415	8.05e-142
Macrophages	BLVRA	1.06e-145	0.391409	0.256	0.156	2.52e-141
Macrophages	ARL6IP1	5.74e-145	0.30963	0.458	0.328	1.37e-140
Macrophages	ETF1	1.86e-143	0.362809	0.27	0.167	4.43e-139
Macrophages	GRINA	1.28e-140	0.411904	0.356	0.247	3.06e-136
Macrophages	NFKBIZ	3.6e-140	0.456389	0.344	0.233	8.61e-136
Macrophages	RAB7A	1.46e-138	0.335276	0.469	0.351	3.48e-134
Macrophages	CTSA	1.22e-137	0.386128	0.42	0.311	2.92e-133
Macrophages	SNX2	4.59e-137	0.393156	0.286	0.185	1.1e-132
Macrophages	FOSB	4.02e-136	0.348272	0.662	0.522	9.6e-132
Macrophages	EIF4E	2.29e-135	0.401635	0.326	0.22	5.46e-131
Macrophages	HEXA	2.06e-132	0.406848	0.284	0.186	4.92e-128
Macrophages	FOSL2	4.87e-132	0.404235	0.392	0.282	1.16e-127
Macrophages	LAMTOR1	1.07e-129	0.329389	0.534	0.408	2.55e-125
Macrophages	WSB1	1.48e-127	0.289238	0.492	0.368	3.53e-123
Macrophages	C6orf62	6.65e-127	0.362563	0.273	0.177	1.59e-122
Macrophages	CAPZB	1.99e-126	0.290572	0.562	0.441	4.76e-122
Macrophages	VASP	3.34e-126	0.290666	0.266	0.166	7.99e-122
Macrophages	DPP7	6.69e-126	0.30457	0.412	0.297	1.6e-121
Macrophages	TKT	3.8e-125	0.331029	0.385	0.276	9.09e-121
Macrophages	ACTR3	7.95e-125	0.299184	0.471	0.352	1.9e-120
Macrophages	TGOLN2	2.24e-121	0.350397	0.338	0.239	5.34e-117
Macrophages	CISD2	1.96e-120	0.321447	0.321	0.22	4.68e-116
Macrophages	PSMB9	8.67e-119	0.272006	0.555	0.442	2.07e-114
Macrophages	TALDO1	6.12e-118	0.327807	0.46	0.348	1.46e-113
Macrophages	CALM3	1.06e-116	0.328189	0.523	0.418	2.52e-112
Macrophages	SELENOK	3.3e-116	0.40595	0.598	0.5	7.89e-112
Macrophages	NR4A1	7.24e-116	0.33642	0.342	0.238	1.73e-111
Macrophages	DBNL	1.2e-115	0.334485	0.33	0.231	2.86e-111
Macrophages	H2AFJ	3.91e-115	0.293045	0.308	0.207	9.33e-111
Macrophages	NANS	6.14e-114	0.357372	0.288	0.198	1.47e-109
Macrophages	PCBP1	7.51e-114	0.278668	0.512	0.396	1.79e-109
Macrophages	JMJD1C	7.79e-112	0.348124	0.335	0.237	1.86e-107
Macrophages	VOPP1	1.74e-110	0.312656	0.296	0.203	4.17e-106
Macrophages	SERPINB6	2.83e-110	0.31396	0.335	0.236	6.77e-106
Macrophages	TGIF1	3.11e-110	0.316361	0.314	0.217	7.42e-106
Macrophages	CHD1	3.04e-107	0.258283	0.252	0.161	7.26e-103
Macrophages	MBNL1	1.5e-105	0.252578	0.288	0.192	3.58e-101
Macrophages	SCAMP2	5.32e-101	0.307174	0.266	0.181	1.27e-96
Macrophages	SPG21	1.91e-100	0.294777	0.388	0.287	4.56e-96
Macrophages	RHEB	2.9e-100	0.28154	0.504	0.394	6.93e-96
Macrophages	UBE2D1	4.62e-99	0.280376	0.253	0.165	1.1e-94
Macrophages	VAPA	7.71e-96	0.262783	0.482	0.378	1.84e-91
Macrophages	ZFP36L1	8.89e-95	0.2938	0.626	0.486	2.12e-90
Macrophages	PSMB3	1.32e-92	0.269879	0.544	0.447	3.16e-88
Macrophages	TMEM167A	5.09e-92	0.318386	0.36	0.273	1.22e-87
Macrophages	LAMTOR2	1.43e-91	0.264519	0.404	0.311	3.42e-87
Macrophages	CCDC107	3.79e-91	0.258577	0.323	0.234	9.06e-87
Macrophages	PEA15	2.79e-89	0.28781	0.353	0.265	6.67e-85
Macrophages	ZYX	3.29e-89	0.343318	0.277	0.197	7.87e-85
Macrophages	MGST2	6.8e-89	0.310566	0.252	0.174	1.62e-84
Macrophages	PGLS	1.36e-87	0.269051	0.415	0.323	3.25e-83
Macrophages	SPCS3	2.89e-87	0.272931	0.288	0.205	6.91e-83
Macrophages	IRS2	1.79e-84	0.302944	0.253	0.174	4.29e-80
Macrophages	MT2A	1.49e-81	1.29271	0.74	0.667	3.56e-77
Macrophages	PIM3	2.35e-81	0.259816	0.263	0.183	5.62e-77
Macrophages	RNH1	1.14e-80	0.261647	0.461	0.371	2.71e-76
Macrophages	EIF4EBP1	1.31e-80	0.27773	0.377	0.29	3.12e-76
Macrophages	ATP2B1	1.6e-80	0.308683	0.323	0.24	3.82e-76
Macrophages	IVNS1ABP	3.22e-80	0.260784	0.257	0.179	7.7e-76
Macrophages	IFI35	1.37e-79	0.302592	0.257	0.181	3.27e-75
Macrophages	SRA1	1.6e-79	0.302982	0.259	0.186	3.82e-75
Macrophages	PPA1	8.61e-78	0.390125	0.486	0.397	2.06e-73
Macrophages	MTPN	3.21e-77	0.290361	0.335	0.258	7.67e-73
Macrophages	EIF5A	1.61e-76	0.279983	0.377	0.294	3.86e-72
Macrophages	CCL2	3.33e-76	0.880392	0.289	0.217	7.96e-72
Macrophages	CTNNB1	1.04e-71	0.319485	0.326	0.251	2.47e-67
Macrophages	ATOX1	1.85e-71	0.300761	0.451	0.368	4.41e-67
Macrophages	SSR1	2.78e-71	0.260333	0.339	0.265	6.63e-67
Macrophages	ETHE1	3.47e-71	0.256544	0.26	0.19	8.28e-67
Macrophages	SMIM30	3.16e-68	0.292959	0.264	0.196	7.55e-64
Macrophages	CLTC	1.72e-67	0.313443	0.253	0.187	4.1e-63
Macrophages	KLF6	1.65e-56	0.265555	0.746	0.651	3.94e-52
Macrophages	VPS35	9.55e-54	0.262295	0.266	0.207	2.28e-49
Macrophages	GBP1	1.18e-48	0.340988	0.251	0.194	2.81e-44
Macrophages	RALA	4.87e-46	0.298429	0.273	0.22	1.16e-41
Macrophages	PLD3	1.55e-41	0.364204	0.338	0.291	3.7e-37
Macrophages	SELENOP	8.97e-17	0.972258	0.318	0.303	2.14e-12
Macrophages	NUPR1	1.54e-09	0.541199	0.363	0.351	3.68e-05
Fibroblasts	COL1A2	0	3.80276	0.976	0.361	0
Fibroblasts	COL1A1	0	3.77294	0.98	0.448	0
Fibroblasts	COL3A1	0	3.52003	0.95	0.31	0
Fibroblasts	LUM	0	3.46715	0.876	0.278	0
Fibroblasts	DCN	0	3.25512	0.844	0.178	0
Fibroblasts	FN1	0	3.12017	0.953	0.428	0
Fibroblasts	SPARC	0	3.0443	0.952	0.381	0
Fibroblasts	CALD1	0	2.94496	0.965	0.379	0
Fibroblasts	SFRP2	0	2.89148	0.615	0.105	0
Fibroblasts	ACTA2	0	2.79582	0.898	0.354	0
Fibroblasts	MMP11	0	2.78878	0.674	0.162	0
Fibroblasts	CTHRC1	0	2.74281	0.761	0.168	0
Fibroblasts	CCDC80	0	2.69349	0.832	0.222	0
Fibroblasts	TIMP3	0	2.69155	0.797	0.232	0
Fibroblasts	AEBP1	0	2.66495	0.843	0.187	0
Fibroblasts	BGN	0	2.66007	0.881	0.226	0
Fibroblasts	IGFBP7	0	2.55072	0.901	0.329	0
Fibroblasts	INHBA	0	2.50754	0.689	0.105	0
Fibroblasts	RARRES2	0	2.50607	0.925	0.436	0
Fibroblasts	COL6A3	0	2.48678	0.746	0.076	0
Fibroblasts	TAGLN	0	2.46181	0.9	0.423	0
Fibroblasts	COL6A2	0	2.36083	0.801	0.125	0
Fibroblasts	SERPINF1	0	2.35012	0.743	0.18	0
Fibroblasts	TIMP1	0	2.34422	0.931	0.558	0
Fibroblasts	TPM2	0	2.32223	0.909	0.365	0
Fibroblasts	THBS2	0	2.25541	0.727	0.091	0
Fibroblasts	COL6A1	0	2.24592	0.804	0.156	0
Fibroblasts	THY1	0	2.1693	0.756	0.168	0
Fibroblasts	NBL1	0	2.16545	0.792	0.19	0
Fibroblasts	VCAN	0	2.16512	0.742	0.147	0
Fibroblasts	CXCL14	0	2.14966	0.425	0.074	0
Fibroblasts	COMP	0	2.14695	0.572	0.116	0
Fibroblasts	COL8A1	0	2.12211	0.663	0.069	0
Fibroblasts	PCOLCE	0	2.11515	0.741	0.147	0
Fibroblasts	COL11A1	0	2.09404	0.581	0.065	0
Fibroblasts	COL5A1	0	2.07461	0.726	0.109	0
Fibroblasts	CPE	0	2.05881	0.635	0.098	0
Fibroblasts	MMP2	0	2.03259	0.728	0.133	0
Fibroblasts	COL5A2	0	1.99926	0.677	0.072	0
Fibroblasts	C1S	0	1.9435	0.753	0.191	0
Fibroblasts	C1R	0	1.94046	0.744	0.187	0
Fibroblasts	PTGDS	0	1.93736	0.755	0.299	0
Fibroblasts	CYR61	0	1.92008	0.744	0.236	0
Fibroblasts	NNMT	0	1.88979	0.867	0.343	0
Fibroblasts	SPARCL1	0	1.83499	0.633	0.113	0
Fibroblasts	TPM1	0	1.82486	0.864	0.371	0
Fibroblasts	LGALS1	0	1.82353	0.968	0.696	0
Fibroblasts	CTSK	0	1.81527	0.574	0.075	0
Fibroblasts	MGP	0	1.80657	0.509	0.11	0
Fibroblasts	CTGF	0	1.78785	0.712	0.249	0
Fibroblasts	MYL9	0	1.78467	0.892	0.461	0
Fibroblasts	SFRP4	0	1.77222	0.393	0.036	0
Fibroblasts	HTRA1	0	1.74666	0.684	0.137	0
Fibroblasts	MEG3	0	1.7418	0.569	0.098	0
Fibroblasts	IGFBP4	0	1.69525	0.676	0.17	0
Fibroblasts	OLFML3	0	1.6499	0.666	0.135	0
Fibroblasts	POSTN	0	1.64973	0.412	0.051	0
Fibroblasts	RGS16	0	1.63883	0.52	0.171	0
Fibroblasts	FBLN1	0	1.60456	0.531	0.129	0
Fibroblasts	SERPINH1	0	1.58767	0.779	0.284	0
Fibroblasts	NDUFA4L2	0	1.55208	0.435	0.122	0
Fibroblasts	SERPING1	0	1.54595	0.804	0.326	0
Fibroblasts	ACTG2	0	1.51002	0.372	0.062	0
Fibroblasts	PLAU	0	1.50684	0.437	0.078	0
Fibroblasts	TGFBI	0	1.48382	0.624	0.181	0
Fibroblasts	IGFBP2	0	1.47348	0.733	0.3	0
Fibroblasts	SPON2	0	1.4486	0.53	0.103	0
Fibroblasts	ID3	0	1.44801	0.603	0.193	0
Fibroblasts	ISLR	0	1.41916	0.498	0.083	0
Fibroblasts	CAVIN3	0	1.41521	0.695	0.205	0
Fibroblasts	EPYC	0	1.41271	0.304	0.028	0
Fibroblasts	C3	0	1.40391	0.586	0.232	0
Fibroblasts	PDLIM3	0	1.39924	0.516	0.079	0
Fibroblasts	NTM	0	1.39823	0.368	0.027	0
Fibroblasts	IFITM3	0	1.37226	0.95	0.659	0
Fibroblasts	CAVIN1	0	1.35881	0.685	0.192	0
Fibroblasts	CXCL12	0	1.35684	0.462	0.07	0
Fibroblasts	SPATS2L	0	1.35538	0.626	0.166	0
Fibroblasts	C1QTNF3	0	1.32577	0.314	0.04	0
Fibroblasts	GJB2	0	1.30452	0.416	0.038	0
Fibroblasts	MMP14	0	1.30392	0.541	0.12	0
Fibroblasts	CLEC11A	0	1.29687	0.568	0.124	0
Fibroblasts	COL10A1	0	1.26531	0.377	0.025	0
Fibroblasts	ECM1	0	1.26434	0.477	0.051	0
Fibroblasts	PRSS23	0	1.25685	0.529	0.143	0
Fibroblasts	PALLD	0	1.2553	0.474	0.07	0
Fibroblasts	FBN1	0	1.21936	0.437	0.042	0
Fibroblasts	SELENOM	0	1.21775	0.736	0.314	0
Fibroblasts	MFAP5	0	1.21449	0.371	0.066	0
Fibroblasts	FAP	0	1.21123	0.413	0.027	0
Fibroblasts	C11orf96	0	1.20518	0.307	0.043	0
Fibroblasts	ITGBL1	0	1.20349	0.336	0.022	0
Fibroblasts	45180	0	1.19803	0.577	0.151	0
Fibroblasts	TIMP2	0	1.18686	0.609	0.183	0
Fibroblasts	LOXL1	0	1.18433	0.501	0.138	0
Fibroblasts	MXRA5	0	1.17251	0.434	0.05	0
Fibroblasts	JUN	0	1.16654	0.906	0.629	0
Fibroblasts	IGFBP5	0	1.16177	0.453	0.191	0
Fibroblasts	DPYSL3	0	1.1531	0.488	0.09	0
Fibroblasts	LGALS3BP	0	1.14743	0.719	0.319	0
Fibroblasts	CD63	0	1.13871	0.961	0.735	0
Fibroblasts	CYP1B1	0	1.13477	0.364	0.048	0
Fibroblasts	EMILIN1	0	1.12998	0.414	0.033	0
Fibroblasts	ANTXR1	0	1.12956	0.439	0.056	0
Fibroblasts	TCEAL9	0	1.12932	0.689	0.263	0
Fibroblasts	TGFB1I1	0	1.12381	0.494	0.092	0
Fibroblasts	CD99	0	1.12068	0.775	0.387	0
Fibroblasts	CALU	0	1.12048	0.61	0.223	0
Fibroblasts	LRP1	0	1.10051	0.487	0.102	0
Fibroblasts	ITGB1	0	1.09949	0.762	0.364	0
Fibroblasts	FOS	0	1.09936	0.909	0.64	0
Fibroblasts	CRISPLD2	0	1.09547	0.362	0.035	0
Fibroblasts	MT2A	0	1.09442	0.913	0.626	0
Fibroblasts	MYLK	0	1.08256	0.426	0.06	0
Fibroblasts	IGFBP6	0	1.07732	0.388	0.079	0
Fibroblasts	GAS6	0	1.07703	0.5	0.174	0
Fibroblasts	PRRX1	0	1.07537	0.382	0.026	0
Fibroblasts	MRC2	0	1.06641	0.412	0.072	0
Fibroblasts	HOPX	0	1.06466	0.445	0.102	0
Fibroblasts	RCN3	0	1.05757	0.427	0.056	0
Fibroblasts	VIM	0	1.05127	0.969	0.816	0
Fibroblasts	PDPN	0	1.04733	0.406	0.066	0
Fibroblasts	LAPTM4A	0	1.04486	0.827	0.49	0
Fibroblasts	EGR1	0	1.03732	0.733	0.359	0
Fibroblasts	RRBP1	0	1.03658	0.586	0.218	0
Fibroblasts	FSTL1	0	1.03013	0.462	0.095	0
Fibroblasts	CDH11	0	1.02925	0.368	0.024	0
Fibroblasts	SULF1	0	1.02756	0.365	0.043	0
Fibroblasts	COL12A1	0	1.02392	0.34	0.038	0
Fibroblasts	MXRA8	0	1.02391	0.584	0.202	0
Fibroblasts	MT1E	0	1.01131	0.616	0.2	0
Fibroblasts	CHPF	0	1.01035	0.481	0.131	0
Fibroblasts	GJA1	0	1.00874	0.39	0.05	0
Fibroblasts	HCFC1R1	0	1.00402	0.597	0.239	0
Fibroblasts	HSPA1A	0	1.0038	0.725	0.357	0
Fibroblasts	PDLIM2	0	1.00295	0.582	0.18	0
Fibroblasts	CERCAM	0	0.987791	0.433	0.092	0
Fibroblasts	SERPINE1	0	0.975773	0.288	0.035	0
Fibroblasts	GADD45B	0	0.974457	0.69	0.397	0
Fibroblasts	EFEMP2	0	0.970962	0.563	0.185	0
Fibroblasts	ACTN1	0	0.970715	0.539	0.182	0
Fibroblasts	VCAM1	0	0.965389	0.345	0.036	0
Fibroblasts	TUBA1A	0	0.961699	0.828	0.507	0
Fibroblasts	ITGB5	0	0.956835	0.414	0.096	0
Fibroblasts	IER2	0	0.946467	0.836	0.581	0
Fibroblasts	FLNA	0	0.946418	0.646	0.282	0
Fibroblasts	IFITM2	0	0.943343	0.83	0.511	0
Fibroblasts	IGFL2	0	0.941502	0.253	0.031	0
Fibroblasts	TMEM45A	0	0.93966	0.431	0.099	0
Fibroblasts	LOXL2	0	0.936755	0.322	0.032	0
Fibroblasts	PPIC	0	0.935241	0.484	0.14	0
Fibroblasts	TCF4	0	0.933086	0.534	0.175	0
Fibroblasts	GAS1	0	0.932151	0.295	0.033	0
Fibroblasts	CFH	0	0.919907	0.377	0.049	0
Fibroblasts	RPS27L	0	0.914696	0.812	0.51	0
Fibroblasts	PMP22	0	0.911592	0.447	0.11	0
Fibroblasts	FOSB	0	0.910796	0.813	0.485	0
Fibroblasts	PXDN	0	0.909561	0.441	0.102	0
Fibroblasts	RHOBTB3	0	0.903576	0.397	0.064	0
Fibroblasts	SLC12A8	0	0.903351	0.317	0.035	0
Fibroblasts	LOX	0	0.903211	0.325	0.04	0
Fibroblasts	PDGFRL	0	0.89449	0.33	0.024	0
Fibroblasts	FKBP10	0	0.890988	0.479	0.151	0
Fibroblasts	DSTN	0	0.890691	0.835	0.512	0
Fibroblasts	LHFPL6	0	0.888943	0.272	0.035	0
Fibroblasts	COL4A2	0	0.886269	0.492	0.16	0
Fibroblasts	CAV1	0	0.87888	0.458	0.127	0
Fibroblasts	MARCKS	0	0.878417	0.669	0.279	0
Fibroblasts	PPFIBP1	0	0.878345	0.445	0.134	0
Fibroblasts	NEXN	0	0.877447	0.335	0.036	0
Fibroblasts	MFGE8	0	0.873755	0.565	0.215	0
Fibroblasts	P4HB	0	0.871148	0.749	0.419	0
Fibroblasts	P4HA2	0	0.870885	0.369	0.079	0
Fibroblasts	PDGFRB	0	0.870262	0.255	0.031	0
Fibroblasts	LTBP2	0	0.86365	0.34	0.05	0
Fibroblasts	FAM114A1	0	0.859359	0.404	0.078	0
Fibroblasts	ADIRF	0	0.858482	0.323	0.118	0
Fibroblasts	NUPR1	0	0.858229	0.697	0.273	0
Fibroblasts	HSPB1	0	0.85445	0.903	0.611	0
Fibroblasts	VMP1	0	0.853686	0.575	0.307	0
Fibroblasts	VKORC1	0	0.853568	0.652	0.317	0
Fibroblasts	OSTC	0	0.850832	0.662	0.35	0
Fibroblasts	PLOD2	0	0.850699	0.376	0.105	0
Fibroblasts	FGF7	0	0.838496	0.263	0.025	0
Fibroblasts	PLAT	0	0.823957	0.359	0.098	0
Fibroblasts	TCEAL4	0	0.818741	0.549	0.224	0
Fibroblasts	CNN3	0	0.815265	0.489	0.182	0
Fibroblasts	FILIP1L	0	0.815239	0.355	0.08	0
Fibroblasts	MYH9	0	0.808866	0.596	0.26	0
Fibroblasts	SUGCT	0	0.805175	0.27	0.026	0
Fibroblasts	ARF4	0	0.803322	0.68	0.368	0
Fibroblasts	IGF1	0	0.796833	0.322	0.12	0
Fibroblasts	KDELR3	0	0.792807	0.34	0.049	0
Fibroblasts	NUAK1	0	0.789202	0.274	0.05	0
Fibroblasts	EID1	0	0.788873	0.753	0.444	0
Fibroblasts	PDLIM5	0	0.786736	0.395	0.117	0
Fibroblasts	SH3PXD2A	0	0.783716	0.35	0.079	0
Fibroblasts	TMEM98	0	0.779097	0.428	0.134	0
Fibroblasts	SEMA3C	0	0.777964	0.294	0.042	0
Fibroblasts	COL18A1	0	0.777232	0.38	0.162	0
Fibroblasts	GPX8	0	0.77655	0.361	0.077	0
Fibroblasts	DDR2	0	0.768021	0.302	0.037	0
Fibroblasts	NDN	0	0.767811	0.355	0.056	0
Fibroblasts	PPIB	0	0.764647	0.782	0.49	0
Fibroblasts	MFAP2	0	0.763589	0.468	0.169	0
Fibroblasts	MTRNR2L1	0	0.760421	0.322	0.07	0
Fibroblasts	PTGIS	0	0.755318	0.268	0.025	0
Fibroblasts	LAMA4	0	0.754501	0.35	0.056	0
Fibroblasts	MTRNR2L8	0	0.753162	0.339	0.109	0
Fibroblasts	LXN	0	0.75086	0.326	0.092	0
Fibroblasts	CHN1	0	0.747407	0.282	0.044	0
Fibroblasts	RAMP1	0	0.741709	0.343	0.068	0
Fibroblasts	PRELP	0	0.737429	0.251	0.043	0
Fibroblasts	RABAC1	0	0.732472	0.743	0.421	0
Fibroblasts	IQCA1	0	0.73113	0.281	0.054	0
Fibroblasts	S100A16	0	0.730841	0.63	0.304	0
Fibroblasts	ANXA2	0	0.730647	0.886	0.656	0
Fibroblasts	PODNL1	0	0.729891	0.287	0.024	0
Fibroblasts	CNN2	0	0.719477	0.485	0.168	0
Fibroblasts	THBS1	0	0.71886	0.333	0.093	0
Fibroblasts	S100A6	0	0.718341	0.917	0.796	0
Fibroblasts	COL4A1	0	0.716462	0.41	0.152	0
Fibroblasts	LMNA	0	0.715945	0.83	0.531	0
Fibroblasts	UACA	0	0.715792	0.32	0.114	0
Fibroblasts	UNC5B	0	0.714384	0.3	0.062	0
Fibroblasts	FIBIN	0	0.711165	0.25	0.023	0
Fibroblasts	COPZ2	0	0.704378	0.307	0.035	0
Fibroblasts	TPM4	0	0.70426	0.725	0.422	0
Fibroblasts	MFAP4	0	0.70029	0.258	0.038	0
Fibroblasts	LIMA1	0	0.697576	0.326	0.071	0
Fibroblasts	CKAP4	0	0.696196	0.348	0.106	0
Fibroblasts	SSPN	0	0.691042	0.306	0.072	0
Fibroblasts	MMP23B	0	0.688358	0.317	0.077	0
Fibroblasts	PLOD1	0	0.687982	0.376	0.126	0
Fibroblasts	CYB5R3	0	0.687208	0.509	0.214	0
Fibroblasts	FBXO32	0	0.683897	0.348	0.108	0
Fibroblasts	RUNX1	0	0.683453	0.429	0.153	0
Fibroblasts	HDLBP	0	0.682678	0.488	0.21	0
Fibroblasts	SDC1	0	0.678775	0.275	0.065	0
Fibroblasts	WSB1	0	0.675785	0.627	0.335	0
Fibroblasts	ACTG1	0	0.665481	0.953	0.847	0
Fibroblasts	DUSP1	0	0.664988	0.865	0.681	0
Fibroblasts	MXRA7	0	0.662362	0.299	0.065	0
Fibroblasts	MAGED1	0	0.659564	0.372	0.119	0
Fibroblasts	SEC31A	0	0.659226	0.41	0.152	0
Fibroblasts	GNG11	0	0.658252	0.468	0.109	0
Fibroblasts	PLS3	0	0.657433	0.287	0.055	0
Fibroblasts	DKK3	0	0.653231	0.294	0.054	0
Fibroblasts	PARVA	0	0.650537	0.328	0.088	0
Fibroblasts	MYDGF	0	0.65052	0.605	0.324	0
Fibroblasts	P3H3	0	0.646789	0.272	0.045	0
Fibroblasts	NDUFA12	0	0.641053	0.567	0.289	0
Fibroblasts	NR4A1	0	0.640539	0.45	0.212	0
Fibroblasts	HSPG2	0	0.640456	0.489	0.166	0
Fibroblasts	PHPT1	0	0.635261	0.671	0.376	0
Fibroblasts	FOXP1	0	0.634793	0.476	0.193	0
Fibroblasts	ANKRD28	0	0.632973	0.324	0.135	0
Fibroblasts	TSPAN4	0	0.630576	0.427	0.16	0
Fibroblasts	ZFP36L1	0	0.628454	0.758	0.454	0
Fibroblasts	CMTM3	0	0.626966	0.444	0.175	0
Fibroblasts	MIR4435-2HG	0	0.626712	0.407	0.172	0
Fibroblasts	TTC3	0	0.624666	0.523	0.261	0
Fibroblasts	LAMB2	0	0.624526	0.294	0.091	0
Fibroblasts	IFI27	0	0.621656	0.858	0.543	0
Fibroblasts	RCN1	0	0.618802	0.498	0.23	0
Fibroblasts	LMAN1	0	0.618321	0.455	0.211	0
Fibroblasts	EHD2	0	0.61655	0.289	0.053	0
Fibroblasts	RAB31	0	0.615524	0.439	0.172	0
Fibroblasts	PRDX4	0	0.612422	0.601	0.311	0
Fibroblasts	KDELR2	0	0.611775	0.591	0.332	0
Fibroblasts	LAMB1	0	0.60986	0.251	0.035	0
Fibroblasts	HSP90B1	0	0.60437	0.759	0.474	0
Fibroblasts	SMIM3	0	0.603885	0.335	0.095	0
Fibroblasts	SDC2	0	0.603223	0.256	0.06	0
Fibroblasts	FKBP7	0	0.599427	0.273	0.052	0
Fibroblasts	MARVELD1	0	0.596834	0.286	0.067	0
Fibroblasts	ENAH	0	0.588363	0.292	0.12	0
Fibroblasts	HEG1	0	0.586309	0.257	0.054	0
Fibroblasts	MALAT1	0	0.585793	0.997	0.987	0
Fibroblasts	CD151	0	0.583234	0.618	0.322	0
Fibroblasts	PDLIM7	0	0.582282	0.539	0.279	0
Fibroblasts	LEPROT	0	0.576774	0.422	0.171	0
Fibroblasts	CLEC2B	0	0.573459	0.554	0.302	0
Fibroblasts	MYL6	0	0.571598	0.969	0.889	0
Fibroblasts	SERINC2	0	0.569642	0.309	0.099	0
Fibroblasts	PHLDA1	0	0.565322	0.383	0.165	0
Fibroblasts	FERMT2	0	0.564947	0.284	0.075	0
Fibroblasts	NR2F2	0	0.563938	0.254	0.076	0
Fibroblasts	DYNC1I2	0	0.563904	0.597	0.313	0
Fibroblasts	XIST	0	0.556016	0.685	0.411	0
Fibroblasts	ERRFI1	0	0.555491	0.258	0.088	0
Fibroblasts	LMCD1	0	0.555454	0.28	0.085	0
Fibroblasts	CADM1	0	0.551704	0.292	0.105	0
Fibroblasts	FMOD	0	0.551648	0.255	0.051	0
Fibroblasts	RTL8C	0	0.550321	0.371	0.147	0
Fibroblasts	MGST3	0	0.54845	0.659	0.373	0
Fibroblasts	TCEAL8	0	0.547884	0.525	0.257	0
Fibroblasts	PTK7	0	0.547093	0.293	0.11	0
Fibroblasts	APP	0	0.543361	0.446	0.197	0
Fibroblasts	SEZ6L2	0	0.538105	0.256	0.056	0
Fibroblasts	DST	0	0.531993	0.258	0.081	0
Fibroblasts	MSRB3	0	0.531141	0.251	0.045	0
Fibroblasts	NFIC	0	0.530514	0.39	0.171	0
Fibroblasts	FAM3C	0	0.529239	0.371	0.149	0
Fibroblasts	CLU	0	0.528533	0.641	0.33	0
Fibroblasts	TNFRSF12A	0	0.524709	0.414	0.216	0
Fibroblasts	CLIC4	0	0.523517	0.316	0.116	0
Fibroblasts	FHL2	0	0.523422	0.363	0.142	0
Fibroblasts	HSPA1B	0	0.522724	0.284	0.109	0
Fibroblasts	TMED9	0	0.521614	0.673	0.407	0
Fibroblasts	PCSK1N	0	0.519005	0.284	0.12	0
Fibroblasts	PDLIM4	0	0.517549	0.328	0.127	0
Fibroblasts	MTRNR2L12	0	0.517098	0.267	0.102	0
Fibroblasts	GALNT1	0	0.516833	0.305	0.105	0
Fibroblasts	TUBB6	0	0.51261	0.401	0.185	0
Fibroblasts	RTN4	0	0.511284	0.682	0.422	0
Fibroblasts	APOL1	0	0.510709	0.299	0.102	0
Fibroblasts	FHL3	0	0.510642	0.291	0.093	0
Fibroblasts	C12orf57	0	0.509813	0.62	0.35	0
Fibroblasts	RBFOX2	0	0.507154	0.267	0.087	0
Fibroblasts	P3H4	0	0.506686	0.29	0.106	0
Fibroblasts	PHLDA3	0	0.4996	0.298	0.101	0
Fibroblasts	VCL	0	0.498414	0.295	0.116	0
Fibroblasts	MAGED2	0	0.497587	0.526	0.268	0
Fibroblasts	GOLGA2	0	0.496652	0.364	0.157	0
Fibroblasts	BSG	0	0.492159	0.685	0.418	0
Fibroblasts	GOPC	0	0.491454	0.341	0.136	0
Fibroblasts	C9orf3	0	0.491376	0.253	0.089	0
Fibroblasts	IFI27L2	0	0.480006	0.49	0.238	0
Fibroblasts	ITGAV	0	0.479353	0.292	0.106	0
Fibroblasts	PTTG1IP	0	0.473014	0.468	0.245	0
Fibroblasts	CFI	0	0.468096	0.254	0.092	0
Fibroblasts	ANXA5	0	0.466561	0.601	0.358	0
Fibroblasts	SOX4	0	0.461062	0.595	0.309	0
Fibroblasts	MAP4K4	0	0.459246	0.268	0.099	0
Fibroblasts	NREP	0	0.458617	0.288	0.13	0
Fibroblasts	BEX3	0	0.452822	0.662	0.355	0
Fibroblasts	MUM1	0	0.45215	0.261	0.104	0
Fibroblasts	P4HA1	0	0.448251	0.31	0.138	0
Fibroblasts	ACTB	0	0.448065	0.992	0.96	0
Fibroblasts	TLN1	0	0.445698	0.444	0.223	0
Fibroblasts	S100A11	0	0.441969	0.904	0.709	0
Fibroblasts	PLXNB2	0	0.438695	0.262	0.107	0
Fibroblasts	SMYD3	0	0.438279	0.251	0.092	0
Fibroblasts	DAB2	0	0.437272	0.339	0.115	0
Fibroblasts	PLIN3	0	0.434798	0.333	0.137	0
Fibroblasts	SLC44A1	0	0.434036	0.268	0.113	0
Fibroblasts	MAP1LC3A	0	0.432976	0.338	0.14	0
Fibroblasts	PRAF2	0	0.430207	0.35	0.153	0
Fibroblasts	TPT1	0	0.429125	0.981	0.957	0
Fibroblasts	CCPG1	0	0.427027	0.297	0.117	0
Fibroblasts	PLEC	0	0.426225	0.302	0.141	0
Fibroblasts	ZBTB20	0	0.425448	0.372	0.164	0
Fibroblasts	GSN	0	0.424638	0.442	0.243	0
Fibroblasts	MORF4L2	0	0.420941	0.501	0.292	0
Fibroblasts	RPS26	0	0.419639	0.831	0.667	0
Fibroblasts	TMEM176B	0	0.415437	0.513	0.256	0
Fibroblasts	LPP	0	0.415384	0.357	0.187	0
Fibroblasts	ILK	0	0.414129	0.424	0.227	0
Fibroblasts	PYCR1	0	0.413526	0.286	0.122	0
Fibroblasts	MT-ND5	0	0.412876	0.955	0.8	0
Fibroblasts	MSRB2	0	0.409235	0.405	0.209	0
Fibroblasts	EVA1B	0	0.408466	0.298	0.128	0
Fibroblasts	TMEM176A	0	0.408352	0.399	0.19	0
Fibroblasts	NENF	0	0.406348	0.557	0.322	0
Fibroblasts	TCEAL3	0	0.406319	0.27	0.095	0
Fibroblasts	DAD1	0	0.405659	0.661	0.411	0
Fibroblasts	MINDY2	0	0.40369	0.294	0.135	0
Fibroblasts	EMP1	0	0.401525	0.328	0.151	0
Fibroblasts	VGLL4	0	0.397885	0.362	0.187	0
Fibroblasts	NORAD	0	0.397035	0.4	0.204	0
Fibroblasts	CAPN2	0	0.395442	0.339	0.153	0
Fibroblasts	OS9	0	0.395129	0.408	0.214	0
Fibroblasts	NUCB2	0	0.394247	0.412	0.218	0
Fibroblasts	IGFBP3	0	0.392876	0.297	0.128	0
Fibroblasts	RRAS	0	0.387792	0.273	0.12	0
Fibroblasts	SEC61G	0	0.387343	0.596	0.367	0
Fibroblasts	TMED3	0	0.386045	0.45	0.25	0
Fibroblasts	MIF	0	0.385977	0.459	0.261	0
Fibroblasts	DPYSL2	0	0.385315	0.329	0.146	0
Fibroblasts	CDC42EP1	0	0.379923	0.26	0.106	0
Fibroblasts	SPRY1	0	0.379286	0.304	0.13	0
Fibroblasts	CD59	0	0.37907	0.519	0.281	0
Fibroblasts	GPX7	0	0.378978	0.259	0.098	0
Fibroblasts	FAM229B	0	0.378491	0.255	0.095	0
Fibroblasts	LGALS3	0	0.378369	0.6	0.332	0
Fibroblasts	KDELR1	0	0.377074	0.476	0.272	0
Fibroblasts	SSR2	0	0.371389	0.75	0.525	0
Fibroblasts	ARMCX3	0	0.369914	0.319	0.144	0
Fibroblasts	NUCB1	0	0.364939	0.445	0.249	0
Fibroblasts	PDIA3	0	0.364871	0.626	0.394	0
Fibroblasts	C4orf3	0	0.362425	0.635	0.383	0
Fibroblasts	AKAP9	0	0.362326	0.433	0.235	0
Fibroblasts	ESD	0	0.359184	0.466	0.252	0
Fibroblasts	PMEPA1	0	0.354483	0.276	0.12	0
Fibroblasts	ARL1	0	0.346467	0.338	0.174	0
Fibroblasts	UBXN4	0	0.343427	0.558	0.333	0
Fibroblasts	AHNAK	0	0.343175	0.472	0.268	0
Fibroblasts	MT-ATP6	0	0.342078	0.998	0.979	0
Fibroblasts	KRT10	0	0.34154	0.526	0.309	0
Fibroblasts	CETN2	0	0.337594	0.428	0.231	0
Fibroblasts	BASP1	0	0.334777	0.398	0.194	0
Fibroblasts	LMO4	0	0.329137	0.347	0.174	0
Fibroblasts	TAX1BP3	0	0.328084	0.422	0.228	0
Fibroblasts	ISOC2	0	0.326495	0.404	0.218	0
Fibroblasts	ARL3	0	0.313366	0.391	0.211	0
Fibroblasts	JOSD2	0	0.312361	0.356	0.184	0
Fibroblasts	ZNHIT1	0	0.311565	0.567	0.353	0
Fibroblasts	REXO2	0	0.300426	0.406	0.216	0
Fibroblasts	PTMS	0	0.288447	0.693	0.427	0
Fibroblasts	TXNDC15	3.72e-304	0.300253	0.261	0.117	8.89e-300
Fibroblasts	RHOC	5.14e-304	0.346668	0.59	0.369	1.23e-299
Fibroblasts	MPHOSPH8	1.11e-301	0.270614	0.413	0.227	2.64e-297
Fibroblasts	MAP4	4.44e-299	0.35558	0.325	0.166	1.06e-294
Fibroblasts	ASPH	3.41e-298	0.368698	0.25	0.113	8.14e-294
Fibroblasts	BCAT1	1.6e-297	0.322218	0.307	0.147	3.81e-293
Fibroblasts	BRI3	1.92e-296	0.291893	0.48	0.277	4.59e-292
Fibroblasts	GLG1	3.15e-296	0.334407	0.279	0.132	7.51e-292
Fibroblasts	EMP2	5.36e-295	0.305412	0.329	0.16	1.28e-290
Fibroblasts	PLXDC2	1e-292	0.279714	0.303	0.144	2.39e-288
Fibroblasts	MT-ND4	1.86e-291	0.26596	0.998	0.993	4.43e-287
Fibroblasts	DDX17	1.45e-288	0.338485	0.491	0.294	3.46e-284
Fibroblasts	ZNF503	2.16e-288	0.385471	0.281	0.136	5.16e-284
Fibroblasts	ITM2B	2.32e-288	0.28363	0.857	0.664	5.55e-284
Fibroblasts	ERLEC1	1.4e-287	0.296423	0.362	0.198	3.34e-283
Fibroblasts	RAB2A	6.18e-287	0.270082	0.564	0.346	1.48e-282
Fibroblasts	MT-ND4L	1.07e-286	0.33474	0.691	0.459	2.55e-282
Fibroblasts	RNH1	5.96e-286	0.306418	0.554	0.349	1.42e-281
Fibroblasts	TMED10	2.54e-285	0.291513	0.581	0.362	6.07e-281
Fibroblasts	GOLIM4	3.17e-285	0.327723	0.268	0.126	7.56e-281
Fibroblasts	LUZP1	2.77e-284	0.285966	0.298	0.147	6.61e-280
Fibroblasts	NSRP1	1.94e-278	0.331654	0.308	0.157	4.63e-274
Fibroblasts	NUCKS1	1.38e-277	0.280742	0.655	0.409	3.31e-273
Fibroblasts	NRP2	2.35e-277	0.34678	0.261	0.121	5.6e-273
Fibroblasts	NEAT1	9.96e-275	0.421469	0.94	0.721	2.38e-270
Fibroblasts	CYTOR	1.43e-274	0.304451	0.493	0.295	3.42e-270
Fibroblasts	AP2B1	4.04e-274	0.269163	0.381	0.208	9.65e-270
Fibroblasts	GABARAPL2	1.15e-271	0.306736	0.593	0.39	2.75e-267
Fibroblasts	TNFRSF1A	1.76e-271	0.343749	0.35	0.191	4.2e-267
Fibroblasts	CRTAP	5.5e-268	0.315392	0.344	0.188	1.31e-263
Fibroblasts	CHD9	1.7e-266	0.343662	0.336	0.179	4.06e-262
Fibroblasts	CDKN1A	1.04e-264	0.367398	0.42	0.243	2.48e-260
Fibroblasts	SH3GLB1	2.58e-261	0.334495	0.399	0.236	6.17e-257
Fibroblasts	YIF1A	5.47e-260	0.306832	0.453	0.274	1.31e-255
Fibroblasts	FSCN1	1.89e-259	0.317861	0.287	0.146	4.52e-255
Fibroblasts	SEC61A1	5.72e-258	0.332944	0.309	0.165	1.37e-253
Fibroblasts	PKIG	6.99e-256	0.297509	0.277	0.141	1.67e-251
Fibroblasts	CIRBP	5.45e-255	0.252419	0.777	0.573	1.3e-250
Fibroblasts	SELENOW	2.16e-253	0.261694	0.598	0.389	5.17e-249
Fibroblasts	NDUFA11	1.81e-251	0.257448	0.604	0.401	4.31e-247
Fibroblasts	PHF14	1.1e-246	0.32211	0.337	0.186	2.63e-242
Fibroblasts	SPTBN1	1.32e-244	0.299551	0.254	0.125	3.15e-240
Fibroblasts	NDUFS4	2.63e-243	0.250592	0.392	0.228	6.28e-239
Fibroblasts	CFDP1	4.37e-242	0.273434	0.363	0.208	1.04e-237
Fibroblasts	MT-CYB	4.39e-240	0.309692	0.996	0.972	1.05e-235
Fibroblasts	KCNQ1OT1	4.31e-239	0.462096	0.317	0.173	1.03e-234
Fibroblasts	WDR1	2.41e-237	0.263542	0.419	0.254	5.75e-233
Fibroblasts	IER3	4.69e-235	0.410673	0.642	0.435	1.12e-230
Fibroblasts	UBE2E2	6.79e-235	0.298365	0.331	0.188	1.62e-230
Fibroblasts	DYNC1LI2	5.73e-233	0.290038	0.273	0.142	1.37e-228
Fibroblasts	SEC61B	2.11e-229	0.260547	0.656	0.456	5.04e-225
Fibroblasts	LDHA	2.24e-229	0.329971	0.836	0.669	5.36e-225
Fibroblasts	CTSF	4.25e-226	0.305529	0.291	0.157	1.01e-221
Fibroblasts	MPG	7.98e-222	0.251272	0.35	0.204	1.91e-217
Fibroblasts	ATF4	8.84e-222	0.260664	0.587	0.394	2.11e-217
Fibroblasts	TMEM258	1.48e-221	0.277945	0.66	0.46	3.53e-217
Fibroblasts	EEF2	7.07e-217	0.291821	0.838	0.664	1.69e-212
Fibroblasts	FGFR1	1.95e-209	0.305495	0.256	0.134	4.65e-205
Fibroblasts	PPP1R15A	1.07e-205	0.304633	0.568	0.385	2.57e-201
Fibroblasts	QSOX1	1.01e-200	0.303905	0.251	0.133	2.42e-196
Fibroblasts	CLTC	3.18e-197	0.272642	0.305	0.174	7.6e-193
Fibroblasts	DYNLL1	6.55e-197	0.260299	0.811	0.612	1.56e-192
Fibroblasts	NFKBIZ	3.48e-196	0.391951	0.369	0.226	8.31e-192
Fibroblasts	MT-ATP8	2.15e-193	0.275211	0.278	0.152	5.13e-189
Fibroblasts	SEC63	6.89e-190	0.25066	0.3	0.174	1.65e-185
Fibroblasts	CSRP1	6.68e-188	0.273286	0.333	0.201	1.59e-183
Fibroblasts	ODF2L	1.43e-187	0.252633	0.322	0.188	3.42e-183
Fibroblasts	SPTAN1	5.19e-187	0.251568	0.317	0.188	1.24e-182
Fibroblasts	NDRG1	4.48e-184	0.316968	0.307	0.178	1.07e-179
Fibroblasts	EPHX1	3.36e-182	0.28571	0.25	0.137	8.03e-178
Fibroblasts	SCARB2	8.6e-180	0.283503	0.315	0.189	2.05e-175
Fibroblasts	S100A10	5.72e-178	0.303672	0.822	0.664	1.37e-173
Fibroblasts	NDUFA4	4.65e-173	0.28897	0.708	0.548	1.11e-168
Epithelial_cells	MMP7	0	2.34118	0.581	0.242	0
Epithelial_cells	KRT18	0	2.16755	0.834	0.419	0
Epithelial_cells	CD24	0	2.11208	0.755	0.223	0
Epithelial_cells	KRT8	0	2.0362	0.833	0.386	0
Epithelial_cells	SPINT2	0	2.02662	0.707	0.221	0
Epithelial_cells	EPCAM	0	1.96805	0.692	0.124	0
Epithelial_cells	YWHAE	0	1.92772	0.838	0.446	0
Epithelial_cells	ELF3	0	1.92583	0.59	0.111	0
Epithelial_cells	KRT17	0	1.9201	0.622	0.216	0
Epithelial_cells	KRT19	0	1.90666	0.743	0.257	0
Epithelial_cells	WFDC2	0	1.85832	0.757	0.555	0
Epithelial_cells	CLDN3	0	1.76349	0.702	0.227	0
Epithelial_cells	CD9	0	1.75231	0.74	0.387	0
Epithelial_cells	HES1	0	1.74421	0.609	0.331	0
Epithelial_cells	HSP90AB1	0	1.71097	0.924	0.763	0
Epithelial_cells	MDK	0	1.70856	0.826	0.497	0
Epithelial_cells	BCAM	0	1.67037	0.647	0.127	0
Epithelial_cells	LCN2	0	1.62817	0.399	0.128	0
Epithelial_cells	TM4SF1	0	1.58605	0.71	0.335	0
Epithelial_cells	SNCG	0	1.58461	0.56	0.119	0
Epithelial_cells	KRT7	0	1.57922	0.573	0.21	0
Epithelial_cells	HMGA1	0	1.56036	0.712	0.253	0
Epithelial_cells	CRABP2	0	1.49872	0.6	0.13	0
Epithelial_cells	MTCH1	0	1.49786	0.748	0.397	0
Epithelial_cells	RCN2	0	1.46491	0.669	0.218	0
Epithelial_cells	SLPI	0	1.46047	0.744	0.528	0
Epithelial_cells	LINC01986	0	1.43163	0.288	0.058	0
Epithelial_cells	C19orf33	0	1.42821	0.575	0.124	0
Epithelial_cells	CDKN2A	0	1.42514	0.585	0.092	0
Epithelial_cells	RARRES1	0	1.41955	0.36	0.16	0
Epithelial_cells	CKB	0	1.39846	0.588	0.148	0
Epithelial_cells	GSTP1	0	1.38607	0.915	0.672	0
Epithelial_cells	LAPTM4B	0	1.37711	0.615	0.168	0
Epithelial_cells	TUBB	0	1.37386	0.833	0.572	0
Epithelial_cells	DMKN	0	1.35795	0.592	0.163	0
Epithelial_cells	STMN1	0	1.32614	0.803	0.396	0
Epithelial_cells	CD47	0	1.30703	0.631	0.327	0
Epithelial_cells	FOLR1	0	1.29403	0.547	0.102	0
Epithelial_cells	SOX17	0	1.28985	0.518	0.063	0
Epithelial_cells	ASRGL1	0	1.27595	0.448	0.073	0
Epithelial_cells	KLK6	0	1.25978	0.498	0.063	0
Epithelial_cells	CLDN4	0	1.25318	0.497	0.095	0
Epithelial_cells	IGF2BP2	0	1.24946	0.523	0.066	0
Epithelial_cells	TACSTD2	0	1.24465	0.378	0.076	0
Epithelial_cells	MARCKSL1	0	1.23916	0.727	0.342	0
Epithelial_cells	C6orf132	0	1.22357	0.337	0.042	0
Epithelial_cells	S100A1	0	1.22218	0.44	0.087	0
Epithelial_cells	EMX2	0	1.21249	0.511	0.075	0
Epithelial_cells	CKS1B	0	1.20569	0.552	0.142	0
Epithelial_cells	POLR2H	0	1.20377	0.636	0.184	0
Epithelial_cells	EIF4A2	0	1.19893	0.831	0.517	0
Epithelial_cells	AP2M1	0	1.1655	0.789	0.462	0
Epithelial_cells	ID4	0	1.15342	0.356	0.077	0
Epithelial_cells	UBE2C	0	1.12343	0.346	0.066	0
Epithelial_cells	PAX8	0	1.11873	0.503	0.056	0
Epithelial_cells	PRDX6	0	1.11589	0.767	0.449	0
Epithelial_cells	RBP1	0	1.10134	0.615	0.237	0
Epithelial_cells	THSD4	0	1.09974	0.328	0.042	0
Epithelial_cells	TNNT1	0	1.09914	0.475	0.11	0
Epithelial_cells	MAGEF1	0	1.09487	0.555	0.124	0
Epithelial_cells	MEA1	0	1.092	0.644	0.273	0
Epithelial_cells	CLDN7	0	1.09005	0.391	0.058	0
Epithelial_cells	MLF1	0	1.07508	0.538	0.106	0
Epithelial_cells	LSM4	0	1.06531	0.63	0.251	0
Epithelial_cells	KLHDC3	0	1.06153	0.513	0.135	0
Epithelial_cells	QPRT	0	1.06077	0.526	0.135	0
Epithelial_cells	CLDN6	0	1.04459	0.422	0.049	0
Epithelial_cells	PSAT1	0	1.03791	0.391	0.043	0
Epithelial_cells	PCLAF	0	1.02425	0.387	0.087	0
Epithelial_cells	MAL2	0	1.02056	0.414	0.049	0
Epithelial_cells	ASS1	0	0.999657	0.498	0.089	0
Epithelial_cells	COX6B1	0	0.993782	0.789	0.596	0
Epithelial_cells	LSR	0	0.992911	0.449	0.066	0
Epithelial_cells	VDAC3	0	0.986949	0.63	0.237	0
Epithelial_cells	ID1	0	0.980798	0.548	0.232	0
Epithelial_cells	NCBP2-AS2	0	0.980133	0.56	0.148	0
Epithelial_cells	RAB13	0	0.97309	0.699	0.384	0
Epithelial_cells	RPL35A	0	0.965479	0.962	0.926	0
Epithelial_cells	TBL1XR1	0	0.964007	0.54	0.173	0
Epithelial_cells	CCT5	0	0.963807	0.589	0.197	0
Epithelial_cells	PDZK1IP1	0	0.961457	0.278	0.055	0
Epithelial_cells	CLU	0	0.957813	0.583	0.327	0
Epithelial_cells	CRYAB	0	0.955333	0.455	0.168	0
Epithelial_cells	DDAH2	0	0.954965	0.643	0.309	0
Epithelial_cells	PSMD2	0	0.94595	0.609	0.207	0
Epithelial_cells	DNAJB11	0	0.945106	0.536	0.157	0
Epithelial_cells	CYC1	0	0.943438	0.65	0.279	0
Epithelial_cells	NDUFB9	0	0.935292	0.705	0.386	0
Epithelial_cells	CP	0	0.933339	0.331	0.038	0
Epithelial_cells	SOX4	0	0.932758	0.607	0.286	0
Epithelial_cells	RPL4	0	0.930242	0.92	0.818	0
Epithelial_cells	PTPRF	0	0.929788	0.458	0.073	0
Epithelial_cells	RNF212	0	0.92621	0.374	0.036	0
Epithelial_cells	NHP2	0	0.924232	0.651	0.289	0
Epithelial_cells	S100A13	0	0.922388	0.614	0.257	0
Epithelial_cells	BANF1	0	0.919636	0.701	0.354	0
Epithelial_cells	YBX1	0	0.916275	0.888	0.705	0
Epithelial_cells	MRPL14	0	0.912476	0.62	0.256	0
Epithelial_cells	MSLN	0	0.912199	0.493	0.142	0
Epithelial_cells	TIMM22	0	0.911952	0.473	0.123	0
Epithelial_cells	UQCRFS1	0	0.911517	0.663	0.329	0
Epithelial_cells	TMEM147	0	0.907691	0.679	0.383	0
Epithelial_cells	MYO1C	0	0.907668	0.435	0.127	0
Epithelial_cells	UBE2V2	0	0.903614	0.596	0.214	0
Epithelial_cells	BEX3	0	0.90272	0.677	0.328	0
Epithelial_cells	OARD1	0	0.900995	0.47	0.119	0
Epithelial_cells	GLOD4	0	0.89963	0.497	0.136	0
Epithelial_cells	ATP5MD	0	0.899322	0.694	0.471	0
Epithelial_cells	RPS20	0	0.89801	0.96	0.925	0
Epithelial_cells	MUC1	0	0.895467	0.423	0.097	0
Epithelial_cells	COX5A	0	0.893355	0.721	0.405	0
Epithelial_cells	SSB	0	0.890728	0.644	0.303	0
Epithelial_cells	HMGB1	0	0.88916	0.851	0.72	0
Epithelial_cells	CRK	0	0.886863	0.475	0.117	0
Epithelial_cells	PUF60	0	0.88397	0.6	0.233	0
Epithelial_cells	HSPE1	0	0.880836	0.689	0.424	0
Epithelial_cells	PDCD5	0	0.879823	0.586	0.229	0
Epithelial_cells	TM7SF2	0	0.879622	0.422	0.05	0
Epithelial_cells	KLF5	0	0.879432	0.402	0.037	0
Epithelial_cells	SLC39A4	0	0.878646	0.492	0.101	0
Epithelial_cells	RPLP0	0	0.878315	0.964	0.881	0
Epithelial_cells	NCBP2	0	0.876897	0.592	0.19	0
Epithelial_cells	SNRPE	0	0.871344	0.663	0.34	0
Epithelial_cells	HSPD1	0	0.870316	0.667	0.325	0
Epithelial_cells	CXXC5	0	0.870116	0.482	0.108	0
Epithelial_cells	NDUFB5	0	0.869824	0.619	0.265	0
Epithelial_cells	RPL39L	0	0.867026	0.485	0.118	0
Epithelial_cells	ATP5F1C	0	0.864126	0.674	0.363	0
Epithelial_cells	FXR1	0	0.861854	0.519	0.171	0
Epithelial_cells	CDC5L	0	0.858248	0.448	0.117	0
Epithelial_cells	PKM	0	0.851857	0.875	0.646	0
Epithelial_cells	PPP1R16A	0	0.851659	0.437	0.075	0
Epithelial_cells	DNAJC19	0	0.851578	0.519	0.153	0
Epithelial_cells	ATP5MC3	0	0.84935	0.735	0.447	0
Epithelial_cells	RTN3	0	0.848243	0.543	0.189	0
Epithelial_cells	ARPC5L	0	0.847691	0.581	0.217	0
Epithelial_cells	TUBB4B	0	0.843561	0.771	0.504	0
Epithelial_cells	PCBD1	0	0.838086	0.55	0.188	0
Epithelial_cells	ZNF592	0	0.835695	0.346	0.042	0
Epithelial_cells	S100A14	0	0.83477	0.304	0.027	0
Epithelial_cells	RAN	0	0.833003	0.786	0.509	0
Epithelial_cells	S100A2	0	0.831713	0.266	0.057	0
Epithelial_cells	BNIP3	0	0.828907	0.478	0.182	0
Epithelial_cells	CMTM7	0	0.82679	0.584	0.235	0
Epithelial_cells	MLF2	0	0.825332	0.596	0.253	0
Epithelial_cells	USP1	0	0.82307	0.43	0.101	0
Epithelial_cells	CCT3	0	0.822377	0.614	0.261	0
Epithelial_cells	RPL8	0	0.822185	0.988	0.973	0
Epithelial_cells	MRPL15	0	0.816581	0.501	0.128	0
Epithelial_cells	TPPP3	0	0.814158	0.375	0.103	0
Epithelial_cells	CRIP2	0	0.812194	0.615	0.274	0
Epithelial_cells	NDUFS8	0	0.811883	0.659	0.328	0
Epithelial_cells	POLR2I	0	0.811255	0.583	0.242	0
Epithelial_cells	RPL7	0	0.810008	0.986	0.98	0
Epithelial_cells	PTMS	0	0.809602	0.709	0.403	0
Epithelial_cells	ARHGAP29	0	0.80888	0.394	0.105	0
Epithelial_cells	FAM213A	0	0.807721	0.497	0.128	0
Epithelial_cells	PRAME	0	0.805956	0.38	0.025	0
Epithelial_cells	RBM17	0	0.805836	0.575	0.199	0
Epithelial_cells	ISYNA1	0	0.804627	0.415	0.074	0
Epithelial_cells	SERBP1	0	0.803492	0.74	0.464	0
Epithelial_cells	RAB20	0	0.80253	0.334	0.12	0
Epithelial_cells	SNRPB	0	0.801754	0.675	0.382	0
Epithelial_cells	IMPDH2	0	0.800158	0.5	0.194	0
Epithelial_cells	COX6C	0	0.800118	0.773	0.545	0
Epithelial_cells	PDLIM1	0	0.798024	0.532	0.211	0
Epithelial_cells	ERH	0	0.795868	0.671	0.389	0
Epithelial_cells	MAP3K13	0	0.791929	0.442	0.156	0
Epithelial_cells	UCHL1	0	0.791874	0.422	0.114	0
Epithelial_cells	H3F3A	0	0.789937	0.938	0.839	0
Epithelial_cells	TSEN34	0	0.787607	0.493	0.137	0
Epithelial_cells	PSMB2	0	0.777061	0.617	0.27	0
Epithelial_cells	SLBP	0	0.776745	0.492	0.166	0
Epithelial_cells	UBE2E3	0	0.775563	0.583	0.228	0
Epithelial_cells	AHCY	0	0.773433	0.463	0.106	0
Epithelial_cells	TMEM14C	0	0.771169	0.593	0.279	0
Epithelial_cells	HDGF	0	0.768657	0.493	0.137	0
Epithelial_cells	ALG3	0	0.767881	0.512	0.15	0
Epithelial_cells	MEST	0	0.767393	0.41	0.065	0
Epithelial_cells	OLA1	0	0.766012	0.523	0.171	0
Epithelial_cells	ILF2	0	0.760991	0.577	0.224	0
Epithelial_cells	APOA1	0	0.759573	0.263	0.032	0
Epithelial_cells	COX5B	0	0.755662	0.754	0.54	0
Epithelial_cells	PPA1	0	0.752981	0.672	0.33	0
Epithelial_cells	LSM2	0	0.752146	0.567	0.256	0
Epithelial_cells	PFN2	0	0.751483	0.486	0.128	0
Epithelial_cells	RFC4	0	0.751322	0.383	0.047	0
Epithelial_cells	SNHG7	0	0.749752	0.547	0.215	0
Epithelial_cells	TNFRSF12A	0	0.747294	0.504	0.174	0
Epithelial_cells	EIF3M	0	0.743559	0.592	0.269	0
Epithelial_cells	PTTG1	0	0.740256	0.417	0.128	0
Epithelial_cells	MRPL51	0	0.73963	0.667	0.35	0
Epithelial_cells	HMGN1	0	0.739108	0.78	0.564	0
Epithelial_cells	NPM1	0	0.738218	0.852	0.699	0
Epithelial_cells	LDHB	0	0.737026	0.752	0.506	0
Epithelial_cells	FBXO2	0	0.7369	0.319	0.052	0
Epithelial_cells	IFT57	0	0.736473	0.463	0.121	0
Epithelial_cells	DEK	0	0.736117	0.618	0.326	0
Epithelial_cells	YIPF3	0	0.734523	0.571	0.257	0
Epithelial_cells	SINHCAF	0	0.733794	0.416	0.078	0
Epithelial_cells	PSMA4	0	0.73315	0.733	0.426	0
Epithelial_cells	DNPH1	0	0.729061	0.576	0.245	0
Epithelial_cells	HACD3	0	0.727696	0.475	0.127	0
Epithelial_cells	SLC25A39	0	0.727511	0.569	0.224	0
Epithelial_cells	RPA1	0	0.727362	0.392	0.091	0
Epithelial_cells	CCDC146	0	0.725951	0.337	0.051	0
Epithelial_cells	MRPL47	0	0.724048	0.546	0.179	0
Epithelial_cells	ECHS1	0	0.722911	0.592	0.256	0
Epithelial_cells	TMEM14B	0	0.722871	0.589	0.247	0
Epithelial_cells	ATP5F1B	0	0.721461	0.715	0.421	0
Epithelial_cells	FNTA	0	0.72125	0.525	0.165	0
Epithelial_cells	SNRPG	0	0.719545	0.646	0.376	0
Epithelial_cells	TBCB	0	0.717247	0.645	0.316	0
Epithelial_cells	FDPS	0	0.716462	0.581	0.224	0
Epithelial_cells	AGPAT2	0	0.712903	0.487	0.171	0
Epithelial_cells	NUCKS1	0	0.711645	0.669	0.387	0
Epithelial_cells	LY6E	0	0.708711	0.781	0.671	0
Epithelial_cells	TPI1	0	0.70754	0.887	0.728	0
Epithelial_cells	MRPL11	0	0.705316	0.568	0.219	0
Epithelial_cells	LYPD1	0	0.705268	0.322	0.036	0
Epithelial_cells	MRPS21	0	0.704296	0.659	0.367	0
Epithelial_cells	HMGN3	0	0.704221	0.678	0.374	0
Epithelial_cells	CXADR	0	0.703456	0.352	0.044	0
Epithelial_cells	PBX1	0	0.701176	0.431	0.102	0
Epithelial_cells	RBM42	0	0.69993	0.467	0.148	0
Epithelial_cells	HOOK2	0	0.699565	0.432	0.107	0
Epithelial_cells	SMS	0	0.69922	0.471	0.187	0
Epithelial_cells	NUDT5	0	0.698693	0.534	0.183	0
Epithelial_cells	NUDC	0	0.698153	0.621	0.303	0
Epithelial_cells	FKBP4	0	0.696843	0.466	0.119	0
Epithelial_cells	MRPS26	0	0.695214	0.504	0.162	0
Epithelial_cells	PART1	0	0.694877	0.268	0.022	0
Epithelial_cells	SF3B6	0	0.693874	0.654	0.349	0
Epithelial_cells	CEBPD	0	0.693508	0.607	0.367	0
Epithelial_cells	SNHG19	0	0.692461	0.328	0.082	0
Epithelial_cells	SNRPC	0	0.692461	0.608	0.262	0
Epithelial_cells	PSENEN	0	0.691675	0.447	0.155	0
Epithelial_cells	CCND1	0	0.68972	0.389	0.133	0
Epithelial_cells	AURKAIP1	0	0.689197	0.674	0.375	0
Epithelial_cells	TUFM	0	0.689157	0.656	0.347	0
Epithelial_cells	CENPW	0	0.688363	0.36	0.083	0
Epithelial_cells	MRPL2	0	0.686639	0.452	0.111	0
Epithelial_cells	PRDX1	0	0.685619	0.849	0.624	0
Epithelial_cells	TSPAN3	0	0.684399	0.485	0.158	0
Epithelial_cells	BRIX1	0	0.684323	0.408	0.078	0
Epithelial_cells	BST2	0	0.682517	0.749	0.506	0
Epithelial_cells	SLC39A1	0	0.681777	0.505	0.176	0
Epithelial_cells	IFI27	0	0.680406	0.756	0.553	0
Epithelial_cells	CHI3L1	0	0.680076	0.378	0.097	0
Epithelial_cells	ATF3	0	0.677823	0.571	0.321	0
Epithelial_cells	MEAF6	0	0.67726	0.567	0.217	0
Epithelial_cells	TAF1D	0	0.676709	0.531	0.233	0
Epithelial_cells	UQCRB	0	0.676668	0.812	0.661	0
Epithelial_cells	PDCD6	0	0.67293	0.596	0.263	0
Epithelial_cells	CDC123	0	0.672831	0.483	0.134	0
Epithelial_cells	SDHC	0	0.672774	0.58	0.242	0
Epithelial_cells	MECOM	0	0.672036	0.358	0.039	0
Epithelial_cells	DHCR24	0	0.671857	0.379	0.053	0
Epithelial_cells	HMGN2	0	0.671496	0.819	0.612	0
Epithelial_cells	AIF1L	0	0.669775	0.322	0.042	0
Epithelial_cells	SET	0	0.668548	0.642	0.36	0
Epithelial_cells	GPAA1	0	0.668485	0.538	0.195	0
Epithelial_cells	MED28	0	0.667997	0.522	0.188	0
Epithelial_cells	KCNQ1OT1	0	0.665923	0.406	0.134	0
Epithelial_cells	EIF3H	0	0.665829	0.694	0.449	0
Epithelial_cells	RPL7L1	0	0.664921	0.506	0.158	0
Epithelial_cells	TPD52	0	0.661326	0.449	0.092	0
Epithelial_cells	NR2F6	0	0.659432	0.373	0.072	0
Epithelial_cells	CEBPG	0	0.65907	0.363	0.079	0
Epithelial_cells	GLO1	0	0.657817	0.488	0.153	0
Epithelial_cells	CRACR2B	0	0.657163	0.34	0.04	0
Epithelial_cells	CAPS	0	0.65626	0.329	0.05	0
Epithelial_cells	CUTA	0	0.656219	0.744	0.511	0
Epithelial_cells	ABHD11	0	0.654446	0.38	0.059	0
Epithelial_cells	SNRPD1	0	0.653327	0.626	0.337	0
Epithelial_cells	PRSS21	0	0.652182	0.356	0.04	0
Epithelial_cells	OAZ2	0	0.651941	0.582	0.257	0
Epithelial_cells	HNRNPA3	0	0.651429	0.695	0.396	0
Epithelial_cells	MRPL3	0	0.651087	0.468	0.141	0
Epithelial_cells	ACP1	0	0.649762	0.536	0.211	0
Epithelial_cells	DPY30	0	0.649675	0.547	0.217	0
Epithelial_cells	RAB11A	0	0.647989	0.601	0.267	0
Epithelial_cells	CACYBP	0	0.647841	0.548	0.219	0
Epithelial_cells	POLR2K	0	0.646688	0.617	0.282	0
Epithelial_cells	TSPAN1	0	0.646676	0.306	0.046	0
Epithelial_cells	UFC1	0	0.643431	0.671	0.386	0
Epithelial_cells	LINC00665	0	0.642829	0.322	0.028	0
Epithelial_cells	MRPS15	0	0.64205	0.536	0.21	0
Epithelial_cells	CDK4	0	0.641628	0.489	0.178	0
Epithelial_cells	CMTM6	0	0.641344	0.562	0.287	0
Epithelial_cells	AK2	0	0.640414	0.516	0.186	0
Epithelial_cells	ENY2	0	0.640063	0.625	0.349	0
Epithelial_cells	SRP9	0	0.639588	0.606	0.281	0
Epithelial_cells	RAB25	0	0.638574	0.27	0.03	0
Epithelial_cells	MRPS10	0	0.638412	0.447	0.127	0
Epithelial_cells	PHGDH	0	0.63769	0.351	0.084	0
Epithelial_cells	RPS17	0	0.63749	0.834	0.7	0
Epithelial_cells	PFDN4	0	0.637068	0.485	0.204	0
Epithelial_cells	TK1	0	0.63667	0.287	0.06	0
Epithelial_cells	PERP	0	0.635828	0.431	0.123	0
Epithelial_cells	H2AFZ	0	0.635821	0.782	0.573	0
Epithelial_cells	ERGIC3	0	0.633297	0.639	0.363	0
Epithelial_cells	NDUFC2	0	0.632459	0.687	0.419	0
Epithelial_cells	RPS18	0	0.632219	0.99	0.981	0
Epithelial_cells	PAFAH1B3	0	0.631404	0.462	0.126	0
Epithelial_cells	CD151	0	0.63039	0.608	0.305	0
Epithelial_cells	RANBP1	0	0.62989	0.609	0.309	0
Epithelial_cells	EI24	0	0.629801	0.491	0.218	0
Epithelial_cells	CCT7	0	0.629218	0.529	0.218	0
Epithelial_cells	CCT6A	0	0.628492	0.526	0.188	0
Epithelial_cells	SMC4	0	0.628476	0.426	0.15	0
Epithelial_cells	GTPBP4	0	0.627466	0.436	0.102	0
Epithelial_cells	PHB	0	0.62739	0.599	0.279	0
Epithelial_cells	ARL2	0	0.627096	0.595	0.283	0
Epithelial_cells	MCM3	0	0.627093	0.376	0.08	0
Epithelial_cells	TMEM41A	0	0.626362	0.387	0.074	0
Epithelial_cells	TOMM40	0	0.625592	0.396	0.107	0
Epithelial_cells	MRPL33	0	0.624319	0.529	0.266	0
Epithelial_cells	ING1	0	0.623326	0.357	0.073	0
Epithelial_cells	SLC7A1	0	0.621698	0.273	0.048	0
Epithelial_cells	C12orf75	0	0.621352	0.423	0.169	0
Epithelial_cells	NME4	0	0.620103	0.494	0.207	0
Epithelial_cells	CCT4	0	0.618082	0.55	0.233	0
Epithelial_cells	CENPF	0	0.617948	0.274	0.047	0
Epithelial_cells	GPX3	0	0.617946	0.326	0.143	0
Epithelial_cells	SPINT1	0	0.617421	0.328	0.071	0
Epithelial_cells	NDUFV1	0	0.615506	0.539	0.212	0
Epithelial_cells	TATDN1	0	0.615497	0.471	0.141	0
Epithelial_cells	TMEM14A	0	0.614693	0.475	0.143	0
Epithelial_cells	HDAC2	0	0.614598	0.486	0.161	0
Epithelial_cells	MRPL12	0	0.614586	0.511	0.189	0
Epithelial_cells	DPEP3	0	0.614448	0.303	0.021	0
Epithelial_cells	ATP5PB	0	0.613335	0.606	0.298	0
Epithelial_cells	FAM136A	0	0.611508	0.43	0.108	0
Epithelial_cells	POLD2	0	0.611381	0.456	0.125	0
Epithelial_cells	DNALI1	0	0.608789	0.349	0.052	0
Epithelial_cells	EBNA1BP2	0	0.608641	0.452	0.124	0
Epithelial_cells	EIF4G1	0	0.60735	0.459	0.133	0
Epithelial_cells	TMEM106C	0	0.605901	0.37	0.084	0
Epithelial_cells	SRSF9	0	0.605097	0.611	0.335	0
Epithelial_cells	NFIA	0	0.604808	0.358	0.086	0
Epithelial_cells	ROMO1	0	0.604386	0.497	0.288	0
Epithelial_cells	RPL22L1	0	0.604117	0.47	0.265	0
Epithelial_cells	EIF2S2	0	0.603061	0.692	0.419	0
Epithelial_cells	PRDX5	0	0.602828	0.764	0.528	0
Epithelial_cells	RHEB	0	0.601514	0.627	0.345	0
Epithelial_cells	MGST1	0	0.601258	0.275	0.07	0
Epithelial_cells	SLC2A1	0	0.601162	0.365	0.081	0
Epithelial_cells	RND3	0	0.600479	0.33	0.073	0
Epithelial_cells	MYL6B	0	0.600311	0.497	0.173	0
Epithelial_cells	NAXE	0	0.599735	0.51	0.186	0
Epithelial_cells	LYPLA2	0	0.599655	0.414	0.102	0
Epithelial_cells	SLC35B2	0	0.59917	0.341	0.073	0
Epithelial_cells	SELENBP1	0	0.597139	0.305	0.061	0
Epithelial_cells	EMP2	0	0.597112	0.356	0.139	0
Epithelial_cells	H2AFV	0	0.596755	0.605	0.331	0
Epithelial_cells	PAIP1	0	0.59665	0.441	0.12	0
Epithelial_cells	COA4	0	0.596551	0.483	0.161	0
Epithelial_cells	ZWINT	0	0.596129	0.264	0.044	0
Epithelial_cells	TSC22D1	0	0.596092	0.549	0.252	0
Epithelial_cells	RAB34	0	0.595661	0.534	0.225	0
Epithelial_cells	PSMB5	0	0.595305	0.633	0.33	0
Epithelial_cells	FARP1	0	0.59519	0.356	0.075	0
Epithelial_cells	PIM1	0	0.595074	0.39	0.146	0
Epithelial_cells	PCNA	0	0.594756	0.384	0.105	0
Epithelial_cells	ARPC1A	0	0.593716	0.463	0.16	0
Epithelial_cells	JUP	0	0.593333	0.35	0.062	0
Epithelial_cells	CCDC6	0	0.59323	0.357	0.078	0
Epithelial_cells	NPM3	0	0.592743	0.441	0.127	0
Epithelial_cells	MRPL37	0	0.592489	0.447	0.123	0
Epithelial_cells	RPS8	0	0.592192	0.974	0.959	0
Epithelial_cells	MRPS12	0	0.589181	0.474	0.171	0
Epithelial_cells	TYMS	0	0.589025	0.286	0.063	0
Epithelial_cells	PAPOLA	0	0.587087	0.54	0.303	0
Epithelial_cells	NAPRT	0	0.58622	0.427	0.115	0
Epithelial_cells	TOP2A	0	0.58603	0.251	0.052	0
Epithelial_cells	MUC20-OT1	0	0.58471	0.37	0.081	0
Epithelial_cells	PRPF31	0	0.584208	0.463	0.16	0
Epithelial_cells	PRELID1	0	0.584143	0.719	0.472	0
Epithelial_cells	CCDC167	0	0.583265	0.509	0.181	0
Epithelial_cells	DCUN1D5	0	0.583237	0.42	0.109	0
Epithelial_cells	HSF1	0	0.582821	0.478	0.144	0
Epithelial_cells	IGFBP3	0	0.582056	0.278	0.122	0
Epithelial_cells	NDUFS3	0	0.582053	0.536	0.218	0
Epithelial_cells	RALY	0	0.581768	0.575	0.277	0
Epithelial_cells	FLOT1	0	0.580879	0.587	0.32	0
Epithelial_cells	ATP5MPL	0	0.579777	0.737	0.529	0
Epithelial_cells	WDR34	0	0.57952	0.386	0.073	0
Epithelial_cells	VDAC2	0	0.578577	0.616	0.336	0
Epithelial_cells	NELFE	0	0.578537	0.518	0.222	0
Epithelial_cells	DYNLRB1	0	0.577838	0.637	0.346	0
Epithelial_cells	AC027031.2	0	0.577372	0.276	0.034	0
Epithelial_cells	GOLGA7	0	0.576649	0.474	0.158	0
Epithelial_cells	C6orf48	0	0.574385	0.624	0.369	0
Epithelial_cells	DCAF13	0	0.57321	0.402	0.092	0
Epithelial_cells	NASP	0	0.572602	0.55	0.239	0
Epithelial_cells	CYHR1	0	0.572331	0.417	0.119	0
Epithelial_cells	LSM1	0	0.572054	0.516	0.189	0
Epithelial_cells	MRPS18A	0	0.572003	0.448	0.13	0
Epithelial_cells	CCT2	0	0.571715	0.513	0.226	0
Epithelial_cells	MTCH2	0	0.571078	0.468	0.158	0
Epithelial_cells	PEBP1	0	0.570158	0.685	0.444	0
Epithelial_cells	PRDX3	0	0.569281	0.476	0.18	0
Epithelial_cells	EIF3E	0	0.568605	0.759	0.574	0
Epithelial_cells	SDC4	0	0.568415	0.275	0.054	0
Epithelial_cells	STOML2	0	0.568218	0.551	0.244	0
Epithelial_cells	PPP1R14A	0	0.568004	0.284	0.067	0
Epithelial_cells	PDCD10	0	0.567945	0.496	0.171	0
Epithelial_cells	RAB5IF	0	0.56698	0.57	0.258	0
Epithelial_cells	STRAP	0	0.56684	0.515	0.205	0
Epithelial_cells	ATP5MC1	0	0.566369	0.537	0.282	0
Epithelial_cells	SF3B2	0	0.566252	0.594	0.298	0
Epithelial_cells	TSTA3	0	0.563738	0.504	0.176	0
Epithelial_cells	PSMB7	0	0.562014	0.637	0.351	0
Epithelial_cells	PHB2	0	0.560125	0.551	0.246	0
Epithelial_cells	FIBP	0	0.559857	0.541	0.232	0
Epithelial_cells	RNF7	0	0.559439	0.611	0.333	0
Epithelial_cells	EIF3I	0	0.558972	0.61	0.322	0
Epithelial_cells	DDOST	0	0.558874	0.513	0.205	0
Epithelial_cells	GGCT	0	0.558781	0.442	0.15	0
Epithelial_cells	AKAP12	0	0.558542	0.287	0.084	0
Epithelial_cells	CNPY3	0	0.557977	0.564	0.291	0
Epithelial_cells	PDIA6	0	0.557385	0.623	0.355	0
Epithelial_cells	SYNE4	0	0.55643	0.307	0.022	0
Epithelial_cells	MAF1	0	0.555616	0.54	0.224	0
Epithelial_cells	SEC11A	0	0.555489	0.679	0.43	0
Epithelial_cells	APH1A	0	0.555014	0.513	0.205	0
Epithelial_cells	WT1	0	0.554378	0.339	0.058	0
Epithelial_cells	DCDC2	0	0.554249	0.262	0.014	0
Epithelial_cells	CALM2	0	0.552433	0.892	0.753	0
Epithelial_cells	UPF3A	0	0.550711	0.437	0.122	0
Epithelial_cells	EPS8L1	0	0.549582	0.301	0.038	0
Epithelial_cells	CWC15	0	0.5491	0.525	0.21	0
Epithelial_cells	CKS2	0	0.549012	0.461	0.17	0
Epithelial_cells	RAD9A	0	0.548293	0.325	0.066	0
Epithelial_cells	PFDN2	0	0.547167	0.512	0.234	0
Epithelial_cells	SPG21	0	0.546528	0.542	0.23	0
Epithelial_cells	EFHC1	0	0.545499	0.349	0.079	0
Epithelial_cells	MBOAT7	0	0.545316	0.379	0.097	0
Epithelial_cells	TAGLN2	0	0.545013	0.73	0.506	0
Epithelial_cells	CDH6	0	0.543142	0.259	0.029	0
Epithelial_cells	NECTIN2	0	0.542862	0.453	0.175	0
Epithelial_cells	MEIS1	0	0.542516	0.326	0.041	0
Epithelial_cells	BTF3L4	0	0.540703	0.485	0.175	0
Epithelial_cells	WEE1	0	0.540437	0.264	0.046	0
Epithelial_cells	PRKCI	0	0.539965	0.339	0.05	0
Epithelial_cells	NDUFS6	0	0.538989	0.611	0.349	0
Epithelial_cells	COX7A2L	0	0.537195	0.646	0.361	0
Epithelial_cells	HSD17B10	0	0.536512	0.517	0.245	0
Epithelial_cells	KIF5B	0	0.536266	0.568	0.301	0
Epithelial_cells	ZNF22	0	0.535891	0.433	0.125	0
Epithelial_cells	SSRP1	0	0.534129	0.452	0.142	0
Epithelial_cells	SRSF10	0	0.533036	0.534	0.222	0
Epithelial_cells	ERI3	0	0.532889	0.434	0.128	0
Epithelial_cells	RCN1	0	0.531952	0.499	0.211	0
Epithelial_cells	NXN	0	0.531897	0.326	0.064	0
Epithelial_cells	MCM7	0	0.53154	0.343	0.071	0
Epithelial_cells	MNS1	0	0.530576	0.261	0.033	0
Epithelial_cells	LAMA5	0	0.53031	0.281	0.036	0
Epithelial_cells	RUVBL1	0	0.529898	0.353	0.081	0
Epithelial_cells	ANKRD65	0	0.529434	0.332	0.051	0
Epithelial_cells	C1QBP	0	0.527192	0.556	0.244	0
Epithelial_cells	MDH1	0	0.526479	0.513	0.207	0
Epithelial_cells	PTGES3	0	0.526081	0.69	0.434	0
Epithelial_cells	MRPL13	0	0.525421	0.47	0.156	0
Epithelial_cells	TRIP6	0	0.524832	0.422	0.133	0
Epithelial_cells	RFXANK	0	0.524224	0.473	0.169	0
Epithelial_cells	C6orf89	0	0.522223	0.39	0.121	0
Epithelial_cells	PEA15	0	0.522062	0.503	0.21	0
Epithelial_cells	FAM162A	0	0.521464	0.476	0.221	0
Epithelial_cells	PRSS8	0	0.521045	0.255	0.024	0
Epithelial_cells	ZFAS1	0	0.520616	0.664	0.428	0
Epithelial_cells	TUBA1C	0	0.52001	0.58	0.31	0
Epithelial_cells	EIF5B	0	0.51951	0.591	0.332	0
Epithelial_cells	ATP5PF	0	0.519503	0.665	0.442	0
Epithelial_cells	DSP	0	0.519261	0.296	0.044	0
Epithelial_cells	RASSF7	0	0.51842	0.369	0.078	0
Epithelial_cells	TFG	0	0.518307	0.485	0.186	0
Epithelial_cells	CLNS1A	0	0.518153	0.518	0.206	0
Epithelial_cells	UBA2	0	0.516901	0.401	0.114	0
Epithelial_cells	KPNA2	0	0.516283	0.364	0.136	0
Epithelial_cells	CHMP4B	0	0.515742	0.511	0.238	0
Epithelial_cells	SUCLG1	0	0.515459	0.509	0.207	0
Epithelial_cells	ACTL6A	0	0.515191	0.337	0.067	0
Epithelial_cells	RPS10	0	0.514906	0.889	0.785	0
Epithelial_cells	RPSA	0	0.514085	0.949	0.889	0
Epithelial_cells	RPL30	0	0.514057	0.943	0.909	0
Epithelial_cells	DPCD	0	0.513844	0.425	0.127	0
Epithelial_cells	RPL15	0	0.513309	0.98	0.971	0
Epithelial_cells	CTBP2	0	0.512515	0.351	0.073	0
Epithelial_cells	PITPNA-AS1	0	0.512417	0.326	0.051	0
Epithelial_cells	TPD52L1	0	0.512248	0.318	0.044	0
Epithelial_cells	MFSD10	0	0.511657	0.468	0.163	0
Epithelial_cells	C1orf43	0	0.510591	0.512	0.216	0
Epithelial_cells	ATP1B1	0	0.510054	0.369	0.109	0
Epithelial_cells	REC8	0	0.509361	0.279	0.041	0
Epithelial_cells	EEF1AKMT4	0	0.508638	0.3	0.04	0
Epithelial_cells	SLC35F5	0	0.507401	0.267	0.052	0
Epithelial_cells	CDK2AP2	0	0.507328	0.496	0.191	0
Epithelial_cells	RAB3IP	0	0.50682	0.26	0.039	0
Epithelial_cells	CAMTA1	0	0.506708	0.502	0.204	0
Epithelial_cells	KLHDC9	0	0.506633	0.293	0.03	0
Epithelial_cells	DLG1	0	0.506419	0.322	0.059	0
Epithelial_cells	DUT	0	0.506104	0.552	0.268	0
Epithelial_cells	HIGD1A	0	0.505326	0.429	0.139	0
Epithelial_cells	NME1	0	0.504157	0.55	0.259	0
Epithelial_cells	CCDC50	0	0.503216	0.432	0.145	0
Epithelial_cells	PABPC4	0	0.502856	0.605	0.369	0
Epithelial_cells	YWHAQ	0	0.502516	0.639	0.364	0
Epithelial_cells	OPTN	0	0.502501	0.511	0.216	0
Epithelial_cells	MTX2	0	0.502339	0.37	0.078	0
Epithelial_cells	PPM1G	0	0.502268	0.504	0.191	0
Epithelial_cells	SLC20A2	0	0.501813	0.29	0.041	0
Epithelial_cells	PSMD8	0	0.501376	0.656	0.387	0
Epithelial_cells	IFT22	0	0.501214	0.416	0.112	0
Epithelial_cells	CSTF3	0	0.500344	0.331	0.073	0
Epithelial_cells	FBL	0	0.499936	0.558	0.258	0
Epithelial_cells	PPP4C	0	0.499692	0.507	0.205	0
Epithelial_cells	LAMTOR5	0	0.499283	0.649	0.382	0
Epithelial_cells	RPL5	0	0.498572	0.942	0.91	0
Epithelial_cells	CBX1	0	0.496386	0.408	0.125	0
Epithelial_cells	PARP1	0	0.495531	0.511	0.209	0
Epithelial_cells	EIF6	0	0.495496	0.584	0.29	0
Epithelial_cells	GCSH	0	0.494936	0.377	0.106	0
Epithelial_cells	RPL7A	0	0.49488	0.96	0.937	0
Epithelial_cells	ADI1	0	0.494103	0.479	0.186	0
Epithelial_cells	ZNF593	0	0.493641	0.387	0.13	0
Epithelial_cells	GTF3C5	0	0.493592	0.327	0.075	0
Epithelial_cells	SSU72	0	0.493409	0.593	0.342	0
Epithelial_cells	TFAM	0	0.493385	0.333	0.067	0
Epithelial_cells	EFNA1	0	0.490866	0.325	0.06	0
Epithelial_cells	SLIRP	0	0.490309	0.497	0.278	0
Epithelial_cells	METTL5	0	0.489419	0.425	0.137	0
Epithelial_cells	TMED2	0	0.489308	0.61	0.383	0
Epithelial_cells	PARL	0	0.487831	0.462	0.155	0
Epithelial_cells	AFDN	0	0.487743	0.329	0.063	0
Epithelial_cells	TRAPPC3	0	0.4876	0.537	0.237	0
Epithelial_cells	C8orf59	0	0.487478	0.482	0.26	0
Epithelial_cells	KRTCAP3	0	0.487399	0.272	0.02	0
Epithelial_cells	MRPL21	0	0.487045	0.447	0.15	0
Epithelial_cells	PPP1CA	0	0.48662	0.632	0.357	0
Epithelial_cells	GGH	0	0.485374	0.302	0.062	0
Epithelial_cells	CTNNAL1	0	0.48535	0.335	0.065	0
Epithelial_cells	ANP32A	0	0.485228	0.508	0.208	0
Epithelial_cells	DCTPP1	0	0.484514	0.415	0.122	0
Epithelial_cells	CFAP36	0	0.484396	0.348	0.116	0
Epithelial_cells	IRS2	0	0.482984	0.378	0.128	0
Epithelial_cells	TIMMDC1	0	0.480423	0.41	0.125	0
Epithelial_cells	LSM3	0	0.480144	0.551	0.308	0
Epithelial_cells	ATP5PO	0	0.480136	0.674	0.445	0
Epithelial_cells	SRP14	0	0.479971	0.875	0.773	0
Epithelial_cells	PA2G4	0	0.479933	0.566	0.279	0
Epithelial_cells	STX18	0	0.479874	0.276	0.054	0
Epithelial_cells	SELENOP	0	0.479016	0.554	0.226	0
Epithelial_cells	UQCRC1	0	0.478764	0.516	0.224	0
Epithelial_cells	TFDP2	0	0.478684	0.461	0.146	0
Epithelial_cells	NDUFA8	0	0.478556	0.461	0.175	0
Epithelial_cells	SOD1	0	0.478446	0.744	0.56	0
Epithelial_cells	HIST3H2A	0	0.478036	0.315	0.069	0
Epithelial_cells	SMIM19	0	0.47682	0.447	0.149	0
Epithelial_cells	BCL2L1	0	0.47658	0.368	0.087	0
Epithelial_cells	CSNK2B	0	0.476394	0.569	0.307	0
Epithelial_cells	PRKDC	0	0.475526	0.379	0.088	0
Epithelial_cells	PRPF8	0	0.475105	0.34	0.086	0
Epithelial_cells	SNRPA1	0	0.474866	0.436	0.132	0
Epithelial_cells	CENPX	0	0.474701	0.441	0.174	0
Epithelial_cells	PFDN6	0	0.474463	0.384	0.105	0
Epithelial_cells	LINC02381	0	0.473676	0.274	0.047	0
Epithelial_cells	THOC3	0	0.473456	0.25	0.04	0
Epithelial_cells	PEPD	0	0.47315	0.376	0.139	0
Epithelial_cells	CARHSP1	0	0.472632	0.543	0.243	0
Epithelial_cells	RDX	0	0.471798	0.502	0.225	0
Epithelial_cells	CCDC124	0	0.471698	0.434	0.18	0
Epithelial_cells	S100A16	0	0.470857	0.59	0.294	0
Epithelial_cells	WDR45B	0	0.470849	0.427	0.158	0
Epithelial_cells	PTGR1	0	0.47083	0.344	0.083	0
Epithelial_cells	RPP25	0	0.470792	0.289	0.044	0
Epithelial_cells	JPT2	0	0.470773	0.313	0.049	0
Epithelial_cells	UQCC3	0	0.470647	0.414	0.123	0
Epithelial_cells	RRP36	0	0.470643	0.331	0.067	0
Epithelial_cells	HNRNPF	0	0.470608	0.549	0.258	0
Epithelial_cells	TKT	0	0.470576	0.506	0.228	0
Epithelial_cells	RNF5	0	0.470537	0.414	0.141	0
Epithelial_cells	MYC	0	0.468904	0.315	0.08	0
Epithelial_cells	CANX	0	0.468846	0.559	0.292	0
Epithelial_cells	TRAM1	0	0.468003	0.491	0.257	0
Epithelial_cells	CLTA	0	0.466755	0.686	0.43	0
Epithelial_cells	ERG28	0	0.46662	0.418	0.123	0
Epithelial_cells	CYSTM1	0	0.46641	0.445	0.171	0
Epithelial_cells	AHCYL1	0	0.466008	0.427	0.145	0
Epithelial_cells	SLC25A3	0	0.465234	0.725	0.509	0
Epithelial_cells	CPNE1	0	0.463741	0.415	0.176	0
Epithelial_cells	SPON1	0	0.463637	0.285	0.088	0
Epithelial_cells	MCUR1	0	0.462521	0.393	0.109	0
Epithelial_cells	TMEM9	0	0.461766	0.417	0.126	0
Epithelial_cells	ELOC	0	0.461672	0.577	0.298	0
Epithelial_cells	YAP1	0	0.461631	0.326	0.055	0
Epithelial_cells	PITPNA	0	0.461528	0.347	0.083	0
Epithelial_cells	DDRGK1	0	0.461094	0.485	0.199	0
Epithelial_cells	MTX1	0	0.459819	0.436	0.146	0
Epithelial_cells	RPS3	0	0.459354	0.987	0.978	0
Epithelial_cells	ALDH7A1	0	0.459105	0.308	0.06	0
Epithelial_cells	YY1	0	0.457507	0.454	0.185	0
Epithelial_cells	RAB4A	0	0.45747	0.439	0.147	0
Epithelial_cells	FAM43A	0	0.457012	0.273	0.074	0
Epithelial_cells	EXOSC4	0	0.456815	0.375	0.097	0
Epithelial_cells	TMEM223	0	0.456092	0.37	0.082	0
Epithelial_cells	MORN2	0	0.455916	0.368	0.097	0
Epithelial_cells	SIVA1	0	0.455849	0.579	0.337	0
Epithelial_cells	AKIRIN1	0	0.455838	0.432	0.129	0
Epithelial_cells	URI1	0	0.455562	0.349	0.088	0
Epithelial_cells	CISD1	0	0.455146	0.411	0.143	0
Epithelial_cells	BAD	0	0.454527	0.465	0.18	0
Epithelial_cells	ADPRHL2	0	0.454332	0.399	0.111	0
Epithelial_cells	TCEA2	0	0.454201	0.399	0.123	0
Epithelial_cells	DYNLL1	0	0.453911	0.796	0.603	0
Epithelial_cells	PHLDA2	0	0.452877	0.287	0.112	0
Epithelial_cells	PDLIM7	0	0.452535	0.535	0.262	0
Epithelial_cells	ZC3H15	0	0.452222	0.574	0.301	0
Epithelial_cells	MRPS34	0	0.451841	0.508	0.222	0
Epithelial_cells	TMED4	0	0.451611	0.452	0.157	0
Epithelial_cells	LSM5	0	0.451444	0.514	0.248	0
Epithelial_cells	RAMMET	0	0.4514	0.383	0.104	0
Epithelial_cells	NSD3	0	0.451278	0.517	0.237	0
Epithelial_cells	SMC3	0	0.451036	0.414	0.134	0
Epithelial_cells	SELENOH	0	0.450848	0.592	0.32	0
Epithelial_cells	RTKN	0	0.450512	0.29	0.035	0
Epithelial_cells	POLR1C	0	0.450411	0.288	0.052	0
Epithelial_cells	JTB	0	0.450122	0.681	0.459	0
Epithelial_cells	MZT1	0	0.450098	0.288	0.079	0
Epithelial_cells	STIP1	0	0.448587	0.375	0.097	0
Epithelial_cells	MDH2	0	0.448219	0.568	0.288	0
Epithelial_cells	TIMM8B	0	0.447567	0.537	0.271	0
Epithelial_cells	MDFI	0	0.446234	0.267	0.083	0
Epithelial_cells	FYTTD1	0	0.445952	0.395	0.108	0
Epithelial_cells	PRKRA	0	0.445843	0.395	0.114	0
Epithelial_cells	SRPK1	0	0.445636	0.353	0.083	0
Epithelial_cells	FHL2	0	0.445574	0.345	0.132	0
Epithelial_cells	PSMD4	0	0.445095	0.563	0.279	0
Epithelial_cells	RAD21	0	0.445007	0.459	0.172	0
Epithelial_cells	CNBP	0	0.44493	0.654	0.411	0
Epithelial_cells	GDI2	0	0.444875	0.582	0.322	0
Epithelial_cells	RNF8	0	0.444786	0.304	0.058	0
Epithelial_cells	CHCHD7	0	0.444171	0.418	0.139	0
Epithelial_cells	HIST1H4C	0	0.442814	0.419	0.22	0
Epithelial_cells	COMMD4	0	0.442636	0.398	0.132	0
Epithelial_cells	CHMP3	0	0.441295	0.527	0.237	0
Epithelial_cells	TALDO1	0	0.440511	0.575	0.302	0
Epithelial_cells	TCEA3	0	0.440306	0.279	0.064	0
Epithelial_cells	HIKESHI	0	0.440301	0.435	0.153	0
Epithelial_cells	CDC42EP4	0	0.440133	0.251	0.025	0
Epithelial_cells	ESF1	0	0.440037	0.354	0.136	0
Epithelial_cells	SDHD	0	0.439593	0.394	0.123	0
Epithelial_cells	CHCHD2	0	0.43936	0.834	0.721	0
Epithelial_cells	SSR3	0	0.438822	0.618	0.394	0
Epithelial_cells	GTF2A2	0	0.438689	0.496	0.215	0
Epithelial_cells	EMC6	0	0.438544	0.451	0.17	0
Epithelial_cells	MRPS18B	0	0.43844	0.447	0.177	0
Epithelial_cells	YTHDF2	0	0.438269	0.469	0.179	0
Epithelial_cells	PPCS	0	0.437133	0.474	0.188	0
Epithelial_cells	ARL6IP1	0	0.437036	0.524	0.296	0
Epithelial_cells	LINC01503	0	0.436742	0.268	0.085	0
Epithelial_cells	DDR1	0	0.435545	0.291	0.033	0
Epithelial_cells	UBE2E1	0	0.435032	0.437	0.156	0
Epithelial_cells	ADRM1	0	0.434859	0.557	0.268	0
Epithelial_cells	PDHA1	0	0.434524	0.391	0.12	0
Epithelial_cells	APEX1	0	0.434232	0.459	0.184	0
Epithelial_cells	TRAF4	0	0.434105	0.326	0.065	0
Epithelial_cells	RBBP4	0	0.433958	0.442	0.155	0
Epithelial_cells	PPP1CC	0	0.43359	0.512	0.227	0
Epithelial_cells	PPP2R1A	0	0.43337	0.495	0.233	0
Epithelial_cells	PAICS	0	0.433345	0.328	0.078	0
Epithelial_cells	TCTEX1D2	0	0.43325	0.335	0.064	0
Epithelial_cells	PRCC	0	0.433169	0.359	0.085	0
Epithelial_cells	RUSC1	0	0.43279	0.334	0.07	0
Epithelial_cells	CNPY2	0	0.432023	0.539	0.268	0
Epithelial_cells	ZNF503	0	0.431841	0.349	0.105	0
Epithelial_cells	KIF9	0	0.431466	0.251	0.038	0
Epithelial_cells	LAGE3	0	0.431167	0.431	0.162	0
Epithelial_cells	CSKMT	0	0.431104	0.419	0.165	0
Epithelial_cells	SERP1	0	0.430361	0.749	0.563	0
Epithelial_cells	TNFAIP2	0	0.430102	0.26	0.082	0
Epithelial_cells	NAA20	0	0.429965	0.446	0.165	0
Epithelial_cells	TSTD1	0	0.429378	0.517	0.229	0
Epithelial_cells	RPL6	0	0.428741	0.957	0.929	0
Epithelial_cells	GLRX3	0	0.428658	0.413	0.145	0
Epithelial_cells	EPS8L2	0	0.428606	0.271	0.047	0
Epithelial_cells	LRRC42	0	0.428602	0.282	0.037	0
Epithelial_cells	SLC25A4	0	0.428532	0.359	0.089	0
Epithelial_cells	PSMA7	0	0.427389	0.807	0.642	0
Epithelial_cells	PACSIN3	0	0.427134	0.29	0.036	0
Epithelial_cells	MFSD3	0	0.426811	0.279	0.044	0
Epithelial_cells	MRPL20	0	0.426677	0.601	0.338	0
Epithelial_cells	DUSP23	0	0.426425	0.522	0.256	0
Epithelial_cells	MFAP2	0	0.425585	0.426	0.161	0
Epithelial_cells	GLRX5	0	0.424776	0.401	0.153	0
Epithelial_cells	MRPS35	0	0.424512	0.343	0.089	0
Epithelial_cells	COPS5	0	0.4245	0.401	0.118	0
Epithelial_cells	CPNE3	0	0.424405	0.38	0.135	0
Epithelial_cells	PRR7	0	0.423968	0.296	0.043	0
Epithelial_cells	LSM14A	0	0.423622	0.453	0.175	0
Epithelial_cells	AAMDC	0	0.423127	0.383	0.153	0
Epithelial_cells	SUMO1	0	0.422311	0.662	0.397	0
Epithelial_cells	DPM1	0	0.422003	0.425	0.14	0
Epithelial_cells	PTRHD1	0	0.421903	0.395	0.143	0
Epithelial_cells	COMMD7	0	0.421176	0.501	0.202	0
Epithelial_cells	SNAPC5	0	0.420794	0.357	0.088	0
Epithelial_cells	CHCHD3	0	0.420654	0.358	0.097	0
Epithelial_cells	LARP6	0	0.420622	0.275	0.042	0
Epithelial_cells	DTYMK	0	0.420289	0.346	0.111	0
Epithelial_cells	ZSCAN16-AS1	0	0.419997	0.298	0.143	0
Epithelial_cells	ATRAID	0	0.419664	0.586	0.337	0
Epithelial_cells	TLE1	0	0.418909	0.302	0.066	0
Epithelial_cells	CYB5A	0	0.418759	0.39	0.166	0
Epithelial_cells	TRA2B	0	0.418553	0.605	0.354	0
Epithelial_cells	MANBAL	0	0.418382	0.389	0.11	0
Epithelial_cells	RAB2A	0	0.418139	0.587	0.323	0
Epithelial_cells	GMNN	0	0.41733	0.27	0.054	0
Epithelial_cells	POP4	0	0.417271	0.392	0.13	0
Epithelial_cells	MRPL48	0	0.416905	0.388	0.105	0
Epithelial_cells	IGFBP5	0	0.416344	0.41	0.186	0
Epithelial_cells	ANKRD10	0	0.415999	0.368	0.128	0
Epithelial_cells	PCNP	0	0.415211	0.513	0.224	0
Epithelial_cells	COA5	0	0.415102	0.352	0.092	0
Epithelial_cells	TMEM141	0	0.415077	0.485	0.211	0
Epithelial_cells	SLC50A1	0	0.414054	0.363	0.095	0
Epithelial_cells	HAT1	0	0.413519	0.371	0.115	0
Epithelial_cells	ANAPC15	0	0.413448	0.39	0.124	0
Epithelial_cells	FAM71E1	0	0.413305	0.251	0.015	0
Epithelial_cells	PGRMC1	0	0.413051	0.381	0.145	0
Epithelial_cells	SUMO2	0	0.412729	0.788	0.619	0
Epithelial_cells	SLC25A33	0	0.412387	0.314	0.059	0
Epithelial_cells	GNL3	0	0.411716	0.385	0.128	0
Epithelial_cells	CARS2	0	0.410985	0.333	0.08	0
Epithelial_cells	MRPL19	0	0.410878	0.337	0.079	0
Epithelial_cells	MRPL9	0	0.410767	0.411	0.127	0
Epithelial_cells	LRPAP1	0	0.409505	0.57	0.326	0
Epithelial_cells	BOLA3	0	0.408967	0.3	0.094	0
Epithelial_cells	TMEM183A	0	0.408892	0.394	0.121	0
Epithelial_cells	GMPS	0	0.40844	0.314	0.067	0
Epithelial_cells	NIFK	0	0.408219	0.371	0.114	0
Epithelial_cells	PIGX	0	0.407772	0.342	0.073	0
Epithelial_cells	MRPS23	0	0.407751	0.376	0.109	0
Epithelial_cells	GID8	0	0.407447	0.361	0.094	0
Epithelial_cells	RAC3	0	0.407429	0.297	0.057	0
Epithelial_cells	ZCCHC17	0	0.407039	0.413	0.137	0
Epithelial_cells	COMMD2	0	0.407016	0.349	0.092	0
Epithelial_cells	NFKBIL1	0	0.406985	0.33	0.089	0
Epithelial_cells	CIAO1	0	0.406945	0.347	0.09	0
Epithelial_cells	SURF2	0	0.406286	0.355	0.085	0
Epithelial_cells	PDRG1	0	0.40617	0.319	0.071	0
Epithelial_cells	EHMT2	0	0.40587	0.303	0.068	0
Epithelial_cells	BOP1	0	0.405758	0.308	0.069	0
Epithelial_cells	SQSTM1	0	0.405741	0.599	0.364	0
Epithelial_cells	UQCC2	0	0.405527	0.447	0.204	0
Epithelial_cells	DDT	0	0.405289	0.552	0.31	0
Epithelial_cells	CETN2	0	0.405022	0.468	0.204	0
Epithelial_cells	PGAM1	0	0.404982	0.674	0.444	0
Epithelial_cells	MTDH	0	0.404077	0.663	0.474	0
Epithelial_cells	RAD1	0	0.404068	0.293	0.057	0
Epithelial_cells	CCT8	0	0.403825	0.537	0.264	0
Epithelial_cells	PTPMT1	0	0.402174	0.353	0.13	0
Epithelial_cells	PHYHD1	0	0.401653	0.276	0.041	0
Epithelial_cells	UBE2J2	0	0.401076	0.395	0.111	0
Epithelial_cells	RTF2	0	0.401066	0.523	0.242	0
Epithelial_cells	SCCPDH	0	0.400843	0.326	0.098	0
Epithelial_cells	NDUFAB1	0	0.400723	0.537	0.273	0
Epithelial_cells	PDAP1	0	0.400117	0.54	0.264	0
Epithelial_cells	NCKAP1	0	0.400025	0.325	0.078	0
Epithelial_cells	NFKBIE	0	0.400005	0.308	0.091	0
Epithelial_cells	TRMT112	0	0.39965	0.653	0.413	0
Epithelial_cells	SNRPF	0	0.399049	0.484	0.236	0
Epithelial_cells	RAB10	0	0.399037	0.428	0.164	0
Epithelial_cells	COA3	0	0.398945	0.461	0.193	0
Epithelial_cells	RTRAF	0	0.398877	0.633	0.397	0
Epithelial_cells	DBN1	0	0.3979	0.33	0.078	0
Epithelial_cells	PSMC4	0	0.397488	0.441	0.195	0
Epithelial_cells	NT5C3B	0	0.397454	0.322	0.078	0
Epithelial_cells	CTSF	0	0.397125	0.373	0.121	0
Epithelial_cells	BCAP31	0	0.396115	0.586	0.329	0
Epithelial_cells	PTP4A3	0	0.396065	0.344	0.088	0
Epithelial_cells	TXN	0	0.395347	0.636	0.396	0
Epithelial_cells	TRIM44	0	0.395109	0.408	0.136	0
Epithelial_cells	MRPL43	0	0.394966	0.479	0.197	0
Epithelial_cells	BAIAP2	0	0.392597	0.274	0.048	0
Epithelial_cells	MRPS6	0	0.392477	0.528	0.233	0
Epithelial_cells	PRDX2	0	0.392121	0.629	0.403	0
Epithelial_cells	TRAP1	0	0.391717	0.304	0.065	0
Epithelial_cells	AIG1	0	0.391514	0.351	0.107	0
Epithelial_cells	DVL3	0	0.391158	0.313	0.061	0
Epithelial_cells	FKBP3	0	0.390699	0.478	0.202	0
Epithelial_cells	NDUFA9	0	0.390167	0.42	0.16	0
Epithelial_cells	CCNC	0	0.390002	0.346	0.105	0
Epithelial_cells	BRD3	0	0.389938	0.324	0.068	0
Epithelial_cells	TMEM126B	0	0.389498	0.411	0.142	0
Epithelial_cells	UBE2H	0	0.38945	0.346	0.101	0
Epithelial_cells	ZNF703	0	0.388096	0.294	0.064	0
Epithelial_cells	ITPA	0	0.388078	0.452	0.173	0
Epithelial_cells	HIGD2A	0	0.38753	0.6	0.367	0
Epithelial_cells	SWI5	0	0.387409	0.402	0.144	0
Epithelial_cells	GTF3C6	0	0.387404	0.527	0.252	0
Epithelial_cells	ODC1	0	0.387326	0.446	0.181	0
Epithelial_cells	TMX2	0	0.387124	0.389	0.123	0
Epithelial_cells	POP7	0	0.38664	0.381	0.114	0
Epithelial_cells	PLD3	0	0.386431	0.491	0.238	0
Epithelial_cells	FAAP20	0	0.385988	0.486	0.213	0
Epithelial_cells	SYNCRIP	0	0.385977	0.462	0.193	0
Epithelial_cells	U2SURP	0	0.385468	0.466	0.186	0
Epithelial_cells	PPIH	0	0.385287	0.371	0.109	0
Epithelial_cells	NELFCD	0	0.385066	0.364	0.089	0
Epithelial_cells	RHOD	0	0.384946	0.258	0.061	0
Epithelial_cells	EMC4	0	0.384417	0.462	0.206	0
Epithelial_cells	ZDHHC4	0	0.383366	0.408	0.139	0
Epithelial_cells	MAGOH	0	0.383098	0.474	0.2	0
[truncated: 1,563 more rows]
