# Supplementary material for: Integrated analysis of single-cell and bulk transcriptome reveals hypoxia-induced immunosuppressive microenvironment to predict immunotherapy response in high-grade serous ovarian cancer
Source: Front Pharmacol. 2024 Nov 13;15:1450751. doi: 10.3389/fphar.2024.1450751 (PMC11598517; doi:10.3389/fphar.2024.1450751)
Supplement: Supplementary file 1 [file DataSheet1.zip › Table s1.XLSX]

## Sheet: TCGA.OV
Cohort	ID	OS	OS.time	stage	Grade	age
TCGA	TCGA-30-1860-01A	1	45.53	III	G3	58
TCGA	TCGA-61-1741-01A	1	34.13	III	G3	76
TCGA	TCGA-09-1659-01B	1	10.13	III	G3	51
TCGA	TCGA-61-2109-01A	1	20.97	III	G3	40
TCGA	TCGA-29-1693-01A	0	103.2	III	G3	72
TCGA	TCGA-36-1576-01A	0	30.5	III	G3	76
TCGA	TCGA-23-1116-01A	1	19.73	III	G3	83
TCGA	TCGA-61-1914-01A	0	57.4	III	G3	65
TCGA	TCGA-23-1118-01A	0	87.2	III	G3	45
TCGA	TCGA-36-1570-01A	0	21.83	III	G3	49
TCGA	TCGA-23-1021-01B	1	48.2	IV	G3	45
TCGA	TCGA-24-2271-01A	1	32.07	III	G3	55
TCGA	TCGA-09-1673-01A	0	3.07	IV	G3	50
TCGA	TCGA-29-2425-01A	0	65.9	III	G2	60
TCGA	TCGA-29-1705-01A	1	18.5	III	G2	47
TCGA	TCGA-29-1762-01A	1	87.8	IV	G2	59
TCGA	TCGA-29-1785-01A	1	36.8	III	G3	55
TCGA	TCGA-29-2428-01A	0	45.73	III	G3	58
TCGA	TCGA-24-1418-01A	0	8.1	III	G3	68
TCGA	TCGA-36-1574-01A	0	22.87	III	G3	48
TCGA	TCGA-29-2427-01A	0	63.33	III	G3	60
TCGA	TCGA-24-2027-01A	1	111.23	IV	G3	51
TCGA	TCGA-24-1430-01A	1	28.77	III	G3	68
TCGA	TCGA-29-1697-01A	1	31.63	III	G3	62
TCGA	TCGA-13-0901-01B	0	19.63	III	G3	41
TCGA	TCGA-13-0795-01A	1	20.63	III	G3	66
TCGA	TCGA-25-2391-01A	1	49.73	III	G3	57
TCGA	TCGA-24-2298-01A	1	54	III	G3	55
TCGA	TCGA-24-2297-01A	1	56.63	III	G3	56
TCGA	TCGA-24-0979-01A	1	42.13	IV	G3	53
TCGA	TCGA-24-1104-01A	1	64.43	IV	G3	56
TCGA	TCGA-24-2289-01A	1	68.3	IV	G3	68
TCGA	TCGA-10-0936-01A	1	37.43	III	G3	69
TCGA	TCGA-24-1427-01A	0	4.9	III	G3	58
TCGA	TCGA-24-0970-01B	1	11.8	III	G3	63
TCGA	TCGA-25-1626-01A	1	17.27	III	G3	65
TCGA	TCGA-13-1411-01A	1	17.7	III	G3	81
TCGA	TCGA-24-2033-01A	1	18.73	III	G3	87
TCGA	TCGA-25-2399-01A	1	20.27	III	G3	80
TCGA	TCGA-13-1483-01A	1	29.83	III	G3	61
TCGA	TCGA-24-1557-01A	1	40.43	III	G3	49
TCGA	TCGA-13-1408-01A	1	56	III	G3	59
TCGA	TCGA-13-1498-01A	1	67.07	III	G3	73
TCGA	TCGA-13-1501-01A	1	43.8	IV	G3	50
TCGA	TCGA-13-1511-01A	1	55	IV	G3	52
TCGA	TCGA-24-2293-01A	1	16.87	NA	G3	47
TCGA	TCGA-29-1777-01A	0	12.47	III	G2	47
TCGA	TCGA-29-1774-01A	0	17.57	III	G3	82
TCGA	TCGA-10-0938-01A	1	21.2	III	G3	80
TCGA	TCGA-04-1343-01A	1	12.03	IV	G3	72
TCGA	TCGA-25-2042-01A	1	13.2	III	G3	60
TCGA	TCGA-24-0966-01A	0	7.73	III	G3	78
TCGA	TCGA-29-1776-01A	0	12	III	G3	63
TCGA	TCGA-04-1350-01A	1	64.87	III	G3	46
TCGA	TCGA-29-1768-01A	1	31.73	IV	G3	50
TCGA	TCGA-29-1761-01A	1	17.6	III	G3	80
TCGA	TCGA-30-1862-01A	1	6.2	IV	G2	65
TCGA	TCGA-29-1695-01A	1	40.97	III	G2	62
TCGA	TCGA-24-1464-01A	1	12.63	III	G3	70
TCGA	TCGA-24-2288-01A	1	0.83	III	G3	70
TCGA	TCGA-24-1471-01A	0	1.2	III	G3	60
TCGA	TCGA-23-1111-01A	0	3.27	III	G3	63
TCGA	TCGA-24-2026-01A	1	35.3	III	G3	79
TCGA	TCGA-59-2355-01A	1	2.17	IV	G3	58
TCGA	TCGA-36-1580-01A	1	24.57	III	G3	82
TCGA	TCGA-13-1496-01A	1	4.3	III	G3	65
TCGA	TCGA-13-0730-01A	1	18.07	III	G3	71
TCGA	TCGA-23-1107-01A	1	0.3	IV	G3	59
TCGA	TCGA-25-1322-01A	1	3.03	IV	G3	62
TCGA	TCGA-VG-A8LO-01A	1	0.8	IV	GB	55
TCGA	TCGA-23-1120-01A	0	4.33	III	G3	60
TCGA	TCGA-04-1530-01A	1	120.73	III	G3	68
TCGA	TCGA-61-1728-01A	0	28.27	IV	G3	59
TCGA	TCGA-04-1331-01A	1	44.53	III	G3	78
TCGA	TCGA-30-1714-01A	1	38.6	IV	G3	68
TCGA	TCGA-10-0931-01A	1	33.33	III	G3	44
TCGA	TCGA-31-1950-01A	0	19.03	III	G2	76
TCGA	TCGA-30-1891-01A	1	30.47	III	G2	61
TCGA	TCGA-09-1661-01B	1	38.97	III	G3	75
TCGA	TCGA-09-0366-01A	1	58.57	III	G3	55
TCGA	TCGA-10-0928-01A	1	18.77	III	G3	71
TCGA	TCGA-23-1809-01A	0	0.53	II	G3	63
TCGA	TCGA-30-1718-01A	1	52.63	III	G3	44
TCGA	TCGA-61-2097-01A	0	61.47	II	G2	71
TCGA	TCGA-61-1910-01A	0	37.57	II	G3	56
TCGA	TCGA-23-1030-01A	0	29.53	III	G3	64
TCGA	TCGA-23-1023-01A	0	41.1	III	G3	65
TCGA	TCGA-23-1028-01A	0	50.1	III	G3	43
TCGA	TCGA-23-1022-01A	1	50.37	III	G3	67
TCGA	TCGA-23-1119-01A	0	131.77	III	G3	64
TCGA	TCGA-61-1737-01A	0	45.47	IV	G3	42
TCGA	TCGA-09-1662-01A	1	90.57	IV	G3	58
TCGA	TCGA-61-2003-01A	0	4.07	III	G2	53
TCGA	TCGA-09-0367-01A	1	18.23	III	G3	67
TCGA	TCGA-09-2054-01A	1	21.23	III	G3	58
TCGA	TCGA-57-1582-01A	1	24.37	III	G3	50
TCGA	TCGA-23-1027-01A	1	32.53	III	G3	48
TCGA	TCGA-61-1738-01A	1	36.3	III	G3	60
TCGA	TCGA-09-2045-01A	1	35.63	IV	G2	50
TCGA	TCGA-61-1995-01A	0	2.03	III	G3	43
TCGA	TCGA-09-2048-01A	1	4.6	III	G3	63
TCGA	TCGA-57-1584-01A	0	21.43	III	G3	47
TCGA	TCGA-61-1998-01A	0	5.6	III	G3	48
TCGA	TCGA-04-1542-01A	1	85.37	III	G2	52
TCGA	TCGA-29-1763-01A	0	67.73	II	G2	43
TCGA	TCGA-29-1770-01A	0	24.7	III	G2	54
TCGA	TCGA-29-1703-01A	1	60.5	III	G2	56
TCGA	TCGA-29-1691-01A	1	49	III	G2	51
TCGA	TCGA-10-0927-01A	1	83	III	G2	65
TCGA	TCGA-13-1495-01A	1	91.63	III	G2	60
TCGA	TCGA-30-1866-01A	1	37.13	IV	G2	61
TCGA	TCGA-29-1769-01A	0	23.3	III	G3	40
TCGA	TCGA-30-1853-01A	1	36.77	III	G3	58
TCGA	TCGA-23-1122-01A	1	39.63	III	G3	53
TCGA	TCGA-24-1435-01A	1	44.13	III	G3	57
TCGA	TCGA-24-2281-01A	0	45.23	II	G3	68
TCGA	TCGA-24-1850-01A	0	5.6	III	G3	72
TCGA	TCGA-24-1842-01A	0	8.43	III	G3	49
TCGA	TCGA-24-1552-01A	1	41.97	III	G3	77
TCGA	TCGA-24-2254-01A	1	57.87	III	G3	66
TCGA	TCGA-24-1843-01A	0	3.53	III	G3	66
TCGA	TCGA-24-1426-01A	0	5.43	III	G3	43
TCGA	TCGA-24-1423-01A	0	6.33	III	G3	61
TCGA	TCGA-24-1413-01A	0	6.4	III	G3	51
TCGA	TCGA-24-1923-01A	1	23	III	G3	51
TCGA	TCGA-24-1924-01A	1	30.63	III	G3	65
TCGA	TCGA-24-1467-01A	1	107.47	III	G3	51
TCGA	TCGA-24-1847-01A	0	11.43	IV	G3	45
TCGA	TCGA-24-2036-01A	1	64.9	III	G3	50
TCGA	TCGA-24-1425-01A	0	6.03	III	G3	45
TCGA	TCGA-10-0937-01A	1	20.27	III	G3	44
TCGA	TCGA-24-2290-01A	1	36.73	III	G3	56
TCGA	TCGA-24-1562-01A	1	46.13	III	G3	67
TCGA	TCGA-24-2280-01A	0	71.43	III	G3	74
TCGA	TCGA-24-1930-01A	1	82.23	III	G3	53
TCGA	TCGA-24-1470-01A	0	3.5	III	G3	54
TCGA	TCGA-24-1550-01A	1	41.63	III	G3	49
TCGA	TCGA-24-1551-01A	1	52.63	III	G3	53
TCGA	TCGA-13-1507-01A	1	66.43	III	G3	77
TCGA	TCGA-24-2023-01A	1	45.47	III	G3	54
TCGA	TCGA-24-1553-01A	1	58.9	III	G3	53
TCGA	TCGA-24-1424-01A	0	6.1	III	G3	67
TCGA	TCGA-23-1029-01B	0	8.93	III	G3	46
TCGA	TCGA-24-1469-01A	0	9.23	III	G3	71
TCGA	TCGA-13-0725-01A	1	12.57	III	G3	44
TCGA	TCGA-25-1323-01A	1	13.17	III	G3	72
TCGA	TCGA-13-0727-01A	1	15.4	III	G3	71
TCGA	TCGA-24-1428-01A	0	17.63	III	G3	50
TCGA	TCGA-24-0982-01A	1	22.63	III	G3	77
TCGA	TCGA-25-1877-01A	1	24.33	III	G3	81
TCGA	TCGA-23-1026-01B	0	27.2	III	G3	45
TCGA	TCGA-13-0804-01A	1	35.77	III	G3	73
TCGA	TCGA-25-1630-01A	1	38.73	III	G3	73
TCGA	TCGA-24-1616-01A	1	38.77	III	G3	56
TCGA	TCGA-13-0720-01A	1	45.17	III	G3	48
TCGA	TCGA-25-2398-01A	1	45.63	III	G3	71
TCGA	TCGA-13-0765-01A	1	46.3	III	G3	50
TCGA	TCGA-24-1105-01A	1	48.07	III	G3	36
TCGA	TCGA-24-1563-01A	1	48.37	III	G3	66
TCGA	TCGA-30-1892-01A	1	49.47	III	G3	52
TCGA	TCGA-13-0920-01A	1	49.47	III	G3	65
TCGA	TCGA-25-1635-01A	1	52.77	III	G3	71
TCGA	TCGA-24-1103-01A	1	54.87	III	G3	50
TCGA	TCGA-13-0766-01A	1	57.5	III	G3	42
TCGA	TCGA-24-2024-01A	1	58.97	III	G3	72
TCGA	TCGA-13-0768-01A	1	59.47	III	G3	73
TCGA	TCGA-25-1633-01A	1	63.03	III	G3	64
TCGA	TCGA-13-1505-01A	0	66.6	III	G3	63
TCGA	TCGA-13-0887-01A	1	67.6	III	G3	42
TCGA	TCGA-13-0883-01A	1	69.9	III	G3	61
TCGA	TCGA-13-0797-01A	0	70.7	III	G3	49
TCGA	TCGA-13-0897-01A	1	72.73	III	G3	54
TCGA	TCGA-13-1404-01A	0	82.3	III	G3	48
TCGA	TCGA-13-0884-01B	1	108.67	III	G3	39
TCGA	TCGA-59-2351-01A	0	117.73	III	G3	51
TCGA	TCGA-13-0906-01A	0	120.63	III	G3	50
TCGA	TCGA-24-2020-01A	1	154.13	III	G3	67
TCGA	TCGA-13-0886-01A	0	155.5	III	G3	67
TCGA	TCGA-24-1416-01A	0	6.47	IV	G3	34
TCGA	TCGA-24-1417-01A	0	7.93	IV	G3	54
TCGA	TCGA-23-1024-01A	0	15.6	IV	G3	52
TCGA	TCGA-25-1313-01A	1	27.33	IV	G3	62
TCGA	TCGA-25-2409-01A	1	27.37	IV	G3	71
TCGA	TCGA-13-1405-01A	1	28.93	IV	G3	49
TCGA	TCGA-25-1632-01A	1	59.97	IV	G3	68
TCGA	TCGA-13-0908-01B	1	61.43	IV	G3	58
TCGA	TCGA-13-2060-01A	0	78.97	IV	G3	51
TCGA	TCGA-13-1509-01A	0	81.27	IV	G3	64
TCGA	TCGA-13-0924-01A	0	87.13	IV	G3	45
TCGA	TCGA-24-1560-01A	1	44.7	III	G4	51
TCGA	TCGA-24-2038-01A	1	45.13	III	GB	68
TCGA	TCGA-13-0726-01A	1	31.63	III	GX	55
TCGA	TCGA-29-1696-01A	1	34.4	III	G2	43
TCGA	TCGA-29-1710-01A	1	31.7	III	G2	54
TCGA	TCGA-13-1485-01A	1	20.97	IV	G2	48
TCGA	TCGA-36-1569-01A	0	29.5	III	G3	52
TCGA	TCGA-24-1565-01A	1	10.4	III	G3	74
TCGA	TCGA-24-1434-01A	1	18.93	III	G3	59
TCGA	TCGA-24-0968-01A	1	19.93	III	G3	59
TCGA	TCGA-23-1113-01A	1	31.63	IV	G3	48
TCGA	TCGA-24-2035-01A	1	28.57	III	G3	65
TCGA	TCGA-24-1558-01A	1	19.8	III	G3	73
TCGA	TCGA-24-1474-01A	1	22.53	III	G3	57
TCGA	TCGA-24-1544-01A	1	27.33	III	G3	71
TCGA	TCGA-25-1318-01A	1	35.47	III	G3	54
TCGA	TCGA-25-1326-01A	1	41.63	III	G3	61
TCGA	TCGA-23-1109-01A	1	52.07	III	G3	62
TCGA	TCGA-25-1315-01A	1	52.77	III	G3	50
TCGA	TCGA-25-1328-01A	1	66.97	III	G3	38
TCGA	TCGA-59-2350-01A	1	22.63	IV	G3	44
TCGA	TCGA-13-0911-01A	1	45.17	IV	G3	55
TCGA	TCGA-13-1477-01A	1	55.4	IV	G2	49
TCGA	TCGA-04-1364-01A	1	34.13	III	G3	61
TCGA	TCGA-25-1320-01A	1	38.5	III	G3	65
TCGA	TCGA-25-1316-01A	1	42.63	III	G3	55
TCGA	TCGA-13-0724-01A	1	2.77	IV	G3	72
TCGA	TCGA-13-0714-01A	1	6.3	IV	G3	55
TCGA	TCGA-59-2354-01A	1	34.87	III	G3	63
TCGA	TCGA-25-1628-01A	1	20.9	III	G3	67
TCGA	TCGA-04-1648-01A	1	29.03	III	G2	57
TCGA	TCGA-04-1332-01A	1	41.57	III	G3	70
TCGA	TCGA-24-1846-01A	0	4.43	III	G3	45
TCGA	TCGA-24-1431-01A	1	19.43	III	G3	67
TCGA	TCGA-04-1536-01A	1	29.5	IV	G3	60
TCGA	TCGA-04-1362-01A	1	44.93	II	G3	59
TCGA	TCGA-29-1783-01A	0	7.33	III	G3	58
TCGA	TCGA-04-1651-01A	1	36.73	III	G3	53
TCGA	TCGA-04-1338-01A	0	47.27	III	G3	78
TCGA	TCGA-24-1567-01A	1	17.47	III	G3	54
TCGA	TCGA-25-1631-01A	1	0.3	III	G3	73
TCGA	TCGA-24-2262-01A	1	0.37	III	G3	57
TCGA	TCGA-24-1422-01A	1	0.77	III	G3	82
TCGA	TCGA-25-2401-01A	1	3	III	G3	64
TCGA	TCGA-24-1844-01A	0	3.77	III	G3	64
TCGA	TCGA-24-1845-01A	0	3.87	III	G3	42
TCGA	TCGA-25-1627-01A	1	13.13	III	G3	73
TCGA	TCGA-20-0987-01A	1	23.37	III	G3	61
TCGA	TCGA-30-1861-01A	1	35.27	III	G3	74
TCGA	TCGA-13-1409-01A	1	58.07	III	G3	73
TCGA	TCGA-24-1546-01A	1	65.17	III	G3	46
TCGA	TCGA-25-1312-01A	1	1.03	IV	G3	69
TCGA	TCGA-61-2098-01A	0	66.43	III	G2	62
TCGA	TCGA-29-2414-01A	1	87.37	III	G2	75
TCGA	TCGA-29-2414-02A	1	87.37	III	G2	75
TCGA	TCGA-09-0364-01A	1	29.57	II	G3	80
TCGA	TCGA-61-2009-01A	0	40.4	III	G3	65
TCGA	TCGA-20-1682-01A	0	27.9	III	GX	56
TCGA	TCGA-57-1585-01A	1	1.77	III	G3	57
TCGA	TCGA-61-2002-01A	0	18.23	III	G3	46
TCGA	TCGA-61-1725-01A	0	31.87	III	G3	40
TCGA	TCGA-61-1907-01A	0	31.73	III	G3	63
TCGA	TCGA-57-1586-01A	0	22.63	III	G3	66
TCGA	TCGA-24-1419-01A	0	7.97	III	G3	62
TCGA	TCGA-13-0885-01A	0	112.93	III	G3	70
TCGA	TCGA-13-1488-01A	1	71.8	IV	G3	59
TCGA	TCGA-61-2101-01A	1	56.27	III	G2	55
TCGA	TCGA-25-1870-01A	1	15.17	III	G3	59
TCGA	TCGA-25-2393-01A	1	38.57	III	G3	81
TCGA	TCGA-13-0893-01B	1	43.97	III	G3	48
TCGA	TCGA-29-1766-01A	1	39.97	III	G2	74
TCGA	TCGA-23-1123-01A	1	33.93	III	G3	59
TCGA	TCGA-24-1928-01A	1	11.2	III	G3	77
TCGA	TCGA-29-1694-01A	1	39.57	III	GX	45
TCGA	TCGA-29-1690-01A	1	48.27	III	G2	66
TCGA	TCGA-24-2261-01A	1	0.8	III	G3	76
TCGA	TCGA-25-1329-01A	1	15.23	III	G3	76
TCGA	TCGA-25-1319-01A	1	65.9	III	G3	73
TCGA	TCGA-25-2392-01A	1	1.03	IV	G3	75
TCGA	TCGA-09-1667-01C	0	62.73	II	G2	61
TCGA	TCGA-61-2104-01A	0	77.93	II	G2	53
TCGA	TCGA-04-1347-01A	0	63.97	IV	G3	81
TCGA	TCGA-OY-A56Q-01A	0	19.2	II	G3	78
TCGA	TCGA-09-2044-01B	0	6.2	II	G3	77
TCGA	TCGA-59-2363-01A	0	5.5	III	G3	40
TCGA	TCGA-09-1670-01A	0	18.23	III	G3	57
TCGA	TCGA-09-1669-01A	0	30.93	III	G3	54
TCGA	TCGA-36-1571-01A	1	23.17	III	G3	53
TCGA	TCGA-09-2056-01B	0	12.63	III	G3	62
TCGA	TCGA-09-2053-01C	0	40.3	III	G3	72
TCGA	TCGA-61-2092-01A	0	52.43	III	G3	57
TCGA	TCGA-09-1666-01A	0	58.4	III	G3	57
TCGA	TCGA-61-1900-01A	0	5.87	III	G3	51
TCGA	TCGA-61-2088-01A	0	4.83	III	G3	51
TCGA	TCGA-57-1583-01A	1	11.53	III	G3	57
TCGA	TCGA-61-2008-02A	0	31.07	II	G2	40
TCGA	TCGA-61-2008-01A	0	31.07	II	G2	40
TCGA	TCGA-09-1665-01B	1	42.2	III	G2	73
TCGA	TCGA-23-2077-01A	0	117.5	III	G3	45
TCGA	TCGA-09-0369-01A	1	36.07	III	G3	56
TCGA	TCGA-31-1944-01A	0	46.2	III	G3	47
TCGA	TCGA-23-1110-01A	0	55.27	III	G3	42
TCGA	TCGA-09-2051-01A	0	63.97	III	G3	42
TCGA	TCGA-23-2078-01A	0	88.7	III	G3	66
TCGA	TCGA-23-2084-01A	1	50.53	IV	G3	45
TCGA	TCGA-61-1918-01A	1	15.97	IV	G3	45
TCGA	TCGA-61-1724-01A	1	21.23	III	G3	47
TCGA	TCGA-61-2000-01A	0	14.7	III	G3	67
TCGA	TCGA-61-1733-01A	0	32.23	III	G3	71
TCGA	TCGA-31-1946-01A	0	30.6	III	G3	30
TCGA	TCGA-31-1951-01A	0	22.8	III	G3	58
TCGA	TCGA-57-1993-01A	0	25.43	III	G3	56
TCGA	TCGA-04-1514-01A	1	57.33	III	G2	45
TCGA	TCGA-29-1711-01A	0	35.1	III	G2	45
TCGA	TCGA-36-1577-01A	0	26.1	II	G2	43
TCGA	TCGA-29-1707-02A	0	42.57	II	G3	41
TCGA	TCGA-20-1686-01A	0	2.97	III	G3	75
TCGA	TCGA-29-1784-01A	0	5.43	III	G3	55
TCGA	TCGA-24-2267-01A	1	48.2	II	G3	58
TCGA	TCGA-20-1687-01A	0	2.7	IV	G3	46
TCGA	TCGA-20-0991-01A	0	26.57	II	G3	78
TCGA	TCGA-36-1581-01A	0	25.03	II	G3	63
TCGA	TCGA-25-1321-01A	1	34.43	III	G3	65
TCGA	TCGA-29-1781-01A	0	8.5	III	G3	69
TCGA	TCGA-10-0933-01A	1	14.87	III	G3	77
TCGA	TCGA-29-1778-01A	0	15.13	III	G3	77
TCGA	TCGA-25-2404-01A	1	29.43	III	G3	38
TCGA	TCGA-25-1634-01A	1	36.37	III	G3	75
TCGA	TCGA-25-2400-01A	1	42.6	III	G3	76
TCGA	TCGA-13-0916-01A	0	59.5	III	G3	49
TCGA	TCGA-23-1114-01B	1	69.63	III	G3	55
TCGA	TCGA-13-0923-01A	0	84.9	III	G3	74
TCGA	TCGA-13-0800-01A	0	88.7	III	G3	52
TCGA	TCGA-13-0913-02A	0	110.83	III	G3	53
TCGA	TCGA-13-0762-01A	0	113.33	III	G3	65
TCGA	TCGA-25-1623-01A	1	18.83	IV	G3	71
TCGA	TCGA-13-0891-01A	1	104.27	IV	G3	73
TCGA	TCGA-61-2110-01A	1	45.13	III	NA	56
TCGA	TCGA-20-1683-01A	0	25.73	III	G3	65
TCGA	TCGA-04-1361-01A	0	32.97	III	G3	57
TCGA	TCGA-04-1655-01A	1	46	III	G2	49
TCGA	TCGA-25-2396-01A	1	3.07	III	G3	71
TCGA	TCGA-13-1512-01A	0	14.73	III	G3	49
TCGA	TCGA-13-1510-01A	1	45.3	III	G3	62
TCGA	TCGA-13-A5FT-01A	0	71.43	III	G3	67
TCGA	TCGA-13-0888-01A	1	93.7	III	G3	78
TCGA	TCGA-09-1668-01B	0	56.13	III	G3	57
TCGA	TCGA-5X-AA5U-01A	0	12.03	II	GX	61
TCGA	TCGA-31-1953-01A	0	6.8	III	G3	52
TCGA	TCGA-31-1956-01A	0	44.73	III	G3	60
TCGA	TCGA-61-1721-01A	0	11.27	IV	G1	38
TCGA	TCGA-61-1911-01A	0	43.1	II	G3	55
TCGA	TCGA-61-1736-01B	1	49.47	III	G3	45
TCGA	TCGA-29-1701-01A	1	17.17	III	G3	56
TCGA	TCGA-04-1356-01A	1	49.97	II	G3	62
TCGA	TCGA-WR-A838-01A	1	10.13	III	G3	72
TCGA	TCGA-29-1688-01A	1	80	III	G2	39
TCGA	TCGA-61-2012-01A	0	31.07	II	G2	81
TCGA	TCGA-31-1959-01A	0	2.23	IV	G2	49
TCGA	TCGA-59-A5PD-01A	1	20.8	I	G3	55
TCGA	TCGA-61-2113-01A	1	22.53	II	G3	53
TCGA	TCGA-61-1919-01A	1	38.7	III	G2	58
TCGA	TCGA-13-1489-01A	1	85.1	III	G2	70
TCGA	TCGA-13-1489-02A	1	85.1	III	G2	70
TCGA	TCGA-04-1365-01A	0	31.57	III	G3	87
TCGA	TCGA-24-1549-01A	1	57.37	III	G3	58
TCGA	TCGA-24-1603-01A	1	91.4	III	G3	53
TCGA	TCGA-13-1506-01A	1	34.63	III	G3	45
TCGA	TCGA-13-1403-01A	1	78.17	III	G3	48
TCGA	TCGA-13-1407-01A	0	84.47	III	G3	51
TCGA	TCGA-24-1604-01A	1	89.6	III	G3	66
TCGA	TCGA-13-1499-01A	0	116.67	III	G3	56
TCGA	TCGA-13-0905-01B	0	124.87	III	G3	51
TCGA	TCGA-13-1492-01A	1	127.3	III	G3	66
TCGA	TCGA-13-1497-01A	0	129.03	III	G3	47
TCGA	TCGA-13-0900-01B	0	135.9	III	G3	59
TCGA	TCGA-59-2348-01A	0	182.7	III	G3	59
TCGA	TCGA-61-2111-01A	0	127.5	IV	G3	61
TCGA	TCGA-04-1341-01A	0	1.1	NA	G3	85
TCGA	TCGA-13-1487-01A	1	22.7	IV	GX	74
TCGA	TCGA-13-1410-01A	0	82.13	IV	GX	57
TCGA	TCGA-36-1568-01A	0	29.17	III	G3	52
TCGA	TCGA-04-1519-01A	0	0.8	III	G3	48
TCGA	TCGA-25-1317-01A	1	2.03	III	G3	66
TCGA	TCGA-61-2102-01A	1	6.57	III	G3	74
TCGA	TCGA-59-2352-01A	1	9.53	III	G3	78
TCGA	TCGA-29-A5NZ-01A	1	36.27	III	G3	66
TCGA	TCGA-30-1857-01A	1	0.27	IV	G3	64
TCGA	TCGA-57-1994-01A	0	25.37	NA	NA	63

## Sheet: GSE13876
Cohort	ID	OS	OS.time			age
GSE13876	GSE13876_54	0	2			71
GSE13876	GSE13876_24	0	5			52
GSE13876	GSE13876_95	0	6			71
GSE13876	GSE13876_99	0	14			65
GSE13876	GSE13876_78	0	14			59
GSE13876	GSE13876_38	0	14			80
GSE13876	GSE13876_92	0	20			45
GSE13876	GSE13876_98	0	21			47
GSE13876	GSE13876_41	0	25			54
GSE13876	GSE13876_126	0	29			42
GSE13876	GSE13876_40	0	29			65
GSE13876	GSE13876_27	0	29			43
GSE13876	GSE13876_25	0	31			68
GSE13876	GSE13876_157	0	37			57
GSE13876	GSE13876_83	0	43			66
GSE13876	GSE13876_82	0	45			65
GSE13876	GSE13876_64	0	53			63
GSE13876	GSE13876_23	0	54			66
GSE13876	GSE13876_96	0	58			54
GSE13876	GSE13876_105	0	59			65
GSE13876	GSE13876_58	0	59			46
GSE13876	GSE13876_43	0	59			63
GSE13876	GSE13876_155	0	62			48
GSE13876	GSE13876_30	0	62			71
GSE13876	GSE13876_45	0	64			66
GSE13876	GSE13876_6	0	64			70
GSE13876	GSE13876_22	0	65			63
GSE13876	GSE13876_61	0	67			72
GSE13876	GSE13876_125	0	71			66
GSE13876	GSE13876_48	0	73			73
GSE13876	GSE13876_156	0	77			46
GSE13876	GSE13876_10	0	80			54
GSE13876	GSE13876_152	0	84			42
GSE13876	GSE13876_112	0	92			51
GSE13876	GSE13876_149	0	116			54
GSE13876	GSE13876_116	0	117			52
GSE13876	GSE13876_107	0	119			21
GSE13876	GSE13876_34	0	122			42
GSE13876	GSE13876_140	0	124			74
GSE13876	GSE13876_129	0	130			69
GSE13876	GSE13876_102	0	132			65
GSE13876	GSE13876_56	0	133			49
GSE13876	GSE13876_18	0	136			60
GSE13876	GSE13876_117	0	213			43
GSE13876	GSE13876_2	1	1			64
GSE13876	GSE13876_134	1	2			51
GSE13876	GSE13876_76	1	2			78
GSE13876	GSE13876_59	1	2			45
GSE13876	GSE13876_42	1	2			57
GSE13876	GSE13876_17	1	2			70
GSE13876	GSE13876_90	1	4			67
GSE13876	GSE13876_67	1	4			22
GSE13876	GSE13876_73	1	5			65
GSE13876	GSE13876_39	1	5			76
GSE13876	GSE13876_11	1	5			48
GSE13876	GSE13876_141	1	6			53
GSE13876	GSE13876_15	1	6			68
GSE13876	GSE13876_136	1	7			40
GSE13876	GSE13876_62	1	7			61
GSE13876	GSE13876_5	1	7			40
GSE13876	GSE13876_84	1	8			66
GSE13876	GSE13876_69	1	8			54
GSE13876	GSE13876_51	1	8			57
GSE13876	GSE13876_147	1	9			62
GSE13876	GSE13876_146	1	9			60
GSE13876	GSE13876_128	1	9			42
GSE13876	GSE13876_97	1	9			74
GSE13876	GSE13876_86	1	9			68
GSE13876	GSE13876_14	1	9			60
GSE13876	GSE13876_148	1	10			61
GSE13876	GSE13876_66	1	10			75
GSE13876	GSE13876_31	1	10			84
GSE13876	GSE13876_89	1	11			68
GSE13876	GSE13876_88	1	11			79
GSE13876	GSE13876_77	1	11			25
GSE13876	GSE13876_46	1	11			56
GSE13876	GSE13876_138	1	12			63
GSE13876	GSE13876_119	1	12			57
GSE13876	GSE13876_109	1	12			53
GSE13876	GSE13876_106	1	12			49
GSE13876	GSE13876_81	1	12			52
GSE13876	GSE13876_74	1	12			64
GSE13876	GSE13876_55	1	12			65
GSE13876	GSE13876_36	1	12			71
GSE13876	GSE13876_8	1	12			71
GSE13876	GSE13876_153	1	13			80
GSE13876	GSE13876_151	1	13			51
GSE13876	GSE13876_91	1	13			52
GSE13876	GSE13876_75	1	13			58
GSE13876	GSE13876_71	1	13			43
GSE13876	GSE13876_115	1	14			60
GSE13876	GSE13876_19	1	14			74
GSE13876	GSE13876_135	1	15			62
GSE13876	GSE13876_16	1	15			55
GSE13876	GSE13876_150	1	16			44
GSE13876	GSE13876_132	1	16			27
GSE13876	GSE13876_130	1	16			60
GSE13876	GSE13876_121	1	16			48
GSE13876	GSE13876_79	1	16			39
GSE13876	GSE13876_63	1	16			51
GSE13876	GSE13876_44	1	16			66
GSE13876	GSE13876_29	1	16			72
GSE13876	GSE13876_70	1	17			62
GSE13876	GSE13876_7	1	17			72
GSE13876	GSE13876_100	1	18			62
GSE13876	GSE13876_72	1	18			53
GSE13876	GSE13876_50	1	18			48
GSE13876	GSE13876_9	1	18			42
GSE13876	GSE13876_124	1	19			48
GSE13876	GSE13876_87	1	19			66
GSE13876	GSE13876_13	1	19			41
GSE13876	GSE13876_103	1	20			57
GSE13876	GSE13876_57	1	20			71
GSE13876	GSE13876_154	1	21			55
GSE13876	GSE13876_12	1	21			67
GSE13876	GSE13876_133	1	22			61
GSE13876	GSE13876_108	1	22			61
GSE13876	GSE13876_4	1	22			72
GSE13876	GSE13876_145	1	23			61
GSE13876	GSE13876_114	1	24			74
GSE13876	GSE13876_85	1	25			51
GSE13876	GSE13876_32	1	27			57
GSE13876	GSE13876_60	1	28			66
GSE13876	GSE13876_139	1	29			56
GSE13876	GSE13876_137	1	30			50
GSE13876	GSE13876_68	1	30			72
GSE13876	GSE13876_49	1	30			54
GSE13876	GSE13876_33	1	30			75
GSE13876	GSE13876_142	1	31			67
GSE13876	GSE13876_113	1	31			62
GSE13876	GSE13876_143	1	32			43
GSE13876	GSE13876_131	1	33			58
GSE13876	GSE13876_47	1	33			43
GSE13876	GSE13876_21	1	36			66
GSE13876	GSE13876_144	1	37			48
GSE13876	GSE13876_127	1	37			44
GSE13876	GSE13876_120	1	37			69
GSE13876	GSE13876_110	1	41			73
GSE13876	GSE13876_1	1	41			55
GSE13876	GSE13876_101	1	42			57
GSE13876	GSE13876_28	1	42			68
GSE13876	GSE13876_118	1	43			42
GSE13876	GSE13876_20	1	46			71
GSE13876	GSE13876_80	1	47			50
GSE13876	GSE13876_3	1	47			55
GSE13876	GSE13876_104	1	49			37
GSE13876	GSE13876_122	1	50			53
GSE13876	GSE13876_123	1	59			42
GSE13876	GSE13876_111	1	59			61
GSE13876	GSE13876_26	1	61			71
GSE13876	GSE13876_35	1	62			72
GSE13876	GSE13876_53	1	66			60
GSE13876	GSE13876_37	1	68			48
GSE13876	GSE13876_65	1	70			61
GSE13876	GSE13876_93	1	83			70
GSE13876	GSE13876_94	1	167			31
GSE13876	GSE13876_52	1	234			26

## Sheet: GSE14764
Cohort	ID	OS	OS.time	stage	Grade
GSE14764	GSM368667	0	36	1	G3
GSE14764	GSM368682	0	29	1	G3
GSE14764	GSM368677	0	40	2	G3
GSE14764	GSM368705	1	43	3	G2
GSE14764	GSM368711	1	27	3	G2
GSE14764	GSM368713	0	44	3	G2
GSE14764	GSM368716	0	35	3	G2
GSE14764	GSM368717	0	34	3	G2
GSE14764	GSM368719	0	23	3	G2
GSE14764	GSM368727	0	10	3	G2
GSE14764	GSM368729	0	58	3	G2
GSE14764	GSM368730	1	13	3	G2
GSE14764	GSM368735	0	29	3	G2
GSE14764	GSM368738	0	23	3	G2
GSE14764	GSM368739	0	24	3	G2
GSE14764	GSM368740	0	21	3	G2
GSE14764	GSM368707	1	53	3	G3
GSE14764	GSM368709	0	51	3	G3
GSE14764	GSM368710	1	55	3	G3
GSE14764	GSM368714	0	22	3	G3
GSE14764	GSM368715	0	36	3	G3
GSE14764	GSM368720	0	24	3	G3
GSE14764	GSM368721	0	25	3	G3
GSE14764	GSM368722	0	25	3	G3
GSE14764	GSM368723	0	21	3	G3
GSE14764	GSM368724	1	12	3	G3
GSE14764	GSM368725	1	13	3	G3
GSE14764	GSM368726	0	7	3	G3
GSE14764	GSM368728	1	20	3	G3
GSE14764	GSM368731	1	8	3	G3
GSE14764	GSM368732	1	15	3	G3
GSE14764	GSM368734	0	23	3	G3
GSE14764	GSM368736	0	25	3	G3
GSE14764	GSM368737	0	20	3	G3
GSE14764	GSM368693	0	37	3	G2
GSE14764	GSM368696	0	42	3	G2
GSE14764	GSM368694	1	40	3	G3
GSE14764	GSM368666	0	37	3	G2
GSE14764	GSM368674	1	18	3	G2
GSE14764	GSM368680	0	38	3	G2
GSE14764	GSM368690	1	46	3	G2
GSE14764	GSM368697	0	52	3	G2
GSE14764	GSM368701	0	45	3	G2
GSE14764	GSM368704	0	15	3	G2
GSE14764	GSM368662	0	35	3	G3
GSE14764	GSM368664	0	14	3	G3
GSE14764	GSM368665	0	46	3	G3
GSE14764	GSM368668	0	12	3	G3
GSE14764	GSM368670	0	35	3	G3
GSE14764	GSM368671	0	54	3	G3
GSE14764	GSM368673	0	40	3	G3
GSE14764	GSM368675	1	30	3	G3
GSE14764	GSM368678	0	67	3	G3
GSE14764	GSM368679	1	31	3	G3
GSE14764	GSM368681	0	43	3	G3
GSE14764	GSM368683	1	12	3	G3
GSE14764	GSM368685	0	40	3	G3
GSE14764	GSM368689	0	49	3	G3
GSE14764	GSM368691	0	20	3	G3
GSE14764	GSM368692	0	37	3	G3
GSE14764	GSM368695	0	47	3	G3
GSE14764	GSM368698	0	22	3	G3
GSE14764	GSM368699	1	45	3	G3
GSE14764	GSM368700	1	20	3	G3
GSE14764	GSM368703	0	49	3	G3
GSE14764	GSM368661	0	39	4	G3

## Sheet: GSE18520
Cohort	ID	OS	OS.time
GSE18520	GSM461365	1	5
GSE18520	GSM461349	1	7
GSE18520	GSM461355	1	8
GSE18520	GSM461362	1	8
GSE18520	GSM461366	1	9
GSE18520	GSM461359	1	11
GSE18520	GSM461364	1	11
GSE18520	GSM461363	1	12
GSE18520	GSM461374	1	12
GSE18520	GSM461354	1	13
GSE18520	GSM461361	1	13
GSE18520	GSM461378	1	14
GSE18520	GSM461367	1	15
GSE18520	GSM461388	1	15
GSE18520	GSM461381	1	16
GSE18520	GSM461382	1	16
GSE18520	GSM461399	1	16
GSE18520	GSM461391	1	17
GSE18520	GSM461389	1	18
GSE18520	GSM461392	1	18
GSE18520	GSM461376	1	21
GSE18520	GSM461383	1	21
GSE18520	GSM461393	1	21
GSE18520	GSM461395	1	21
GSE18520	GSM461370	1	23
GSE18520	GSM461384	1	25
GSE18520	GSM461398	1	26
GSE18520	GSM461396	1	30
GSE18520	GSM461394	1	32
GSE18520	GSM461385	1	33
GSE18520	GSM461386	1	33
GSE18520	GSM461397	1	35
GSE18520	GSM461371	1	36
GSE18520	GSM461380	1	45
GSE18520	GSM461379	1	48
GSE18520	GSM461375	1	57
GSE18520	GSM461373	1	59
GSE18520	GSM461358	1	72
GSE18520	GSM461352	1	95
GSE18520	GSM461377	1	111
GSE18520	GSM461357	1	113
GSE18520	GSM461400	0	11
GSE18520	GSM461353	0	132
GSE18520	GSM461351	0	142
GSE18520	GSM461350	0	144
GSE18520	GSM461369	0	15
GSE18520	GSM461348	0	150
GSE18520	GSM461356	0	150
GSE18520	GSM461368	0	19
GSE18520	GSM461390	0	34
GSE18520	GSM461372	0	36
GSE18520	GSM461387	0	48
GSE18520	GSM461360	0	50

## Sheet: GSE26712
Cohort	ID	OS	OS.time
GSE26712	GSM657529	0	89.76
GSE26712	GSM657533	0	47.88
GSE26712	GSM657537	0	42.96
GSE26712	GSM657538	0	42.36
GSE26712	GSM657539	0	41.88
GSE26712	GSM657551	0	82.32
GSE26712	GSM657553	0	44.4
GSE26712	GSM657557	0	32.52
GSE26712	GSM657563	0	29.76
GSE26712	GSM657566	0	27.24
GSE26712	GSM657567	0	26.76
GSE26712	GSM657569	0	25.92
GSE26712	GSM657571	0	25.8
GSE26712	GSM657572	0	24.72
GSE26712	GSM657631	0	52.68
GSE26712	GSM657644	0	120.48
GSE26712	GSM657653	0	161.52
GSE26712	GSM657654	0	162
GSE26712	GSM657667	0	128.76
GSE26712	GSM657696	0	63.24
GSE26712	GSM657702	0	95.64
GSE26712	GSM657703	0	53.52
GSE26712	GSM657708	0	59.52
GSE26712	GSM657711	0	55.92
GSE26712	GSM657532	1	20.64
GSE26712	GSM657534	1	30.12
GSE26712	GSM657536	1	29.4
GSE26712	GSM657540	1	8.52
GSE26712	GSM657542	1	27.6
GSE26712	GSM657547	1	12.36
GSE26712	GSM657548	1	42.6
GSE26712	GSM657549	1	2.04
GSE26712	GSM657550	1	17.64
GSE26712	GSM657552	1	28.44
GSE26712	GSM657554	1	75.48
GSE26712	GSM657556	1	45.96
GSE26712	GSM657558	1	34.08
GSE26712	GSM657559	1	75.6
GSE26712	GSM657565	1	25.92
GSE26712	GSM657568	1	15.36
GSE26712	GSM657570	1	33.96
GSE26712	GSM657573	1	19.08
GSE26712	GSM657575	1	6.72
GSE26712	GSM657576	1	59.28
GSE26712	GSM657577	1	35.52
GSE26712	GSM657578	1	21
GSE26712	GSM657579	1	22.92
GSE26712	GSM657580	1	55.2
GSE26712	GSM657581	1	38.16
GSE26712	GSM657582	1	105.6
GSE26712	GSM657583	1	68.16
GSE26712	GSM657584	1	81
GSE26712	GSM657585	1	10.32
GSE26712	GSM657587	1	43.68
GSE26712	GSM657588	1	61.8
GSE26712	GSM657589	1	7.44
GSE26712	GSM657591	1	7.08
GSE26712	GSM657592	1	37.44
GSE26712	GSM657593	1	2.52
GSE26712	GSM657595	1	11.88
GSE26712	GSM657596	1	47.4
GSE26712	GSM657597	1	64.08
GSE26712	GSM657598	1	81.96
GSE26712	GSM657599	1	42
GSE26712	GSM657600	1	103.68
GSE26712	GSM657601	1	23.28
GSE26712	GSM657602	1	26.4
GSE26712	GSM657603	1	20.64
GSE26712	GSM657604	1	11.76
GSE26712	GSM657605	1	94.56
GSE26712	GSM657606	1	47.16
GSE26712	GSM657607	1	3.96
GSE26712	GSM657608	1	15.6
GSE26712	GSM657609	1	110.64
GSE26712	GSM657610	1	45
GSE26712	GSM657611	1	30.24
GSE26712	GSM657612	1	54.36
GSE26712	GSM657613	1	11.04
GSE26712	GSM657614	1	28.8
GSE26712	GSM657615	1	7.92
GSE26712	GSM657616	1	27.84
GSE26712	GSM657617	1	42
GSE26712	GSM657618	1	38.88
GSE26712	GSM657619	1	0.72
GSE26712	GSM657621	1	35.88
GSE26712	GSM657622	1	18.6
GSE26712	GSM657623	1	57.96
GSE26712	GSM657624	1	49.44
GSE26712	GSM657625	1	18.72
GSE26712	GSM657626	1	47.88
GSE26712	GSM657627	1	3.72
GSE26712	GSM657628	1	4.2
GSE26712	GSM657629	1	34.68
GSE26712	GSM657630	1	94.2
GSE26712	GSM657632	1	42.6
GSE26712	GSM657633	1	78.12
GSE26712	GSM657635	1	32.88
GSE26712	GSM657636	1	17.64
GSE26712	GSM657637	1	11.64
GSE26712	GSM657638	1	47.4
GSE26712	GSM657639	1	47.64
GSE26712	GSM657640	1	20.28
GSE26712	GSM657641	1	9.84
GSE26712	GSM657643	1	17.76
GSE26712	GSM657645	1	7.08
GSE26712	GSM657646	1	44.16
GSE26712	GSM657647	1	16.08
GSE26712	GSM657648	1	108.24
GSE26712	GSM657649	1	13.2
GSE26712	GSM657650	1	30.84
GSE26712	GSM657651	1	23.64
GSE26712	GSM657655	1	31.44
GSE26712	GSM657656	1	44.88
GSE26712	GSM657657	1	30.36
GSE26712	GSM657658	1	23.76
GSE26712	GSM657660	1	9.84
GSE26712	GSM657661	1	38.28
GSE26712	GSM657662	1	70.8
GSE26712	GSM657663	1	58.56
GSE26712	GSM657664	1	4.8
GSE26712	GSM657665	1	86.64
GSE26712	GSM657666	1	64.92
GSE26712	GSM657668	1	89.16
GSE26712	GSM657669	1	27.96
GSE26712	GSM657670	1	130.44
GSE26712	GSM657671	1	101.52
GSE26712	GSM657674	1	16.44
GSE26712	GSM657675	1	81.72
GSE26712	GSM657676	1	22.08
GSE26712	GSM657677	1	19.92
GSE26712	GSM657678	1	10.56
GSE26712	GSM657679	1	9.6
GSE26712	GSM657680	1	24.36
GSE26712	GSM657681	1	26.16
GSE26712	GSM657682	1	105.84
GSE26712	GSM657683	1	27
GSE26712	GSM657684	1	6.72
GSE26712	GSM657685	1	82.56
GSE26712	GSM657686	1	67.56
GSE26712	GSM657688	1	77.88
GSE26712	GSM657689	1	78.48
GSE26712	GSM657690	1	9.48
GSE26712	GSM657692	1	54.6
GSE26712	GSM657693	1	64.8
GSE26712	GSM657694	1	30.48
GSE26712	GSM657695	1	56.04
GSE26712	GSM657697	1	6.24
GSE26712	GSM657699	1	8.52
GSE26712	GSM657700	1	47.28
GSE26712	GSM657704	1	21.72
GSE26712	GSM657706	1	13.44
GSE26712	GSM657707	1	8.88
GSE26712	GSM657713	1	44.76
